# Supplementary material for: Identification of QTLs associated with seed protein concentration in two diverse recombinant inbred line populations of pea
Source: Front Plant Sci. 2024 Mar 11;15:1359117. doi: 10.3389/fpls.2024.1359117 (PMC10964486; doi:10.3389/fpls.2024.1359117)
Supplement: Supplementary file 1 [file Table_1.xlsx]

## Sheet: SNP data of PR-30
Marker	Chr_id	cM	PR-30-01	PR-30-02	PR-30-03	PR-30-04	PR-30-05	PR-30-06	PR-30-07	PR-30-08	PR-30-09	PR-30-10	PR-30-11	PR-30-12	PR-30-13	PR-30-14	PR-30-15	PR-30-16	PR-30-17	PR-30-18	PR-30-19	PR-30-20	PR-30-21	PR-30-22	PR-30-23	PR-30-24	PR-30-25	PR-30-26	PR-30-27	PR-30-28	PR-30-29	PR-30-30	PR-30-31	PR-30-32	PR-30-33	PR-30-34	PR-30-35	PR-30-36	PR-30-37	PR-30-38	PR-30-39	PR-30-40	PR-30-41	PR-30-42	PR-30-43	PR-30-44	PR-30-45	PR-30-46	PR-30-47
Chr2LG1_10160276	2LG1	0	T/T	T/T	A/A	A/A	T/T	A/T	T/T	A/A	A/A	A/A	A/A	A/A	A/A	T/T	A/A	T/T	T/T	T/T	T/T	A/T	T/T	T/T	T/T	A/A	T/T	A/A	T/T	T/T	T/T	A/A	T/T	A/T	T/T	A/A	T/T	A/A	T/T	A/A	A/A	T/T	T/T	A/T	T/T	A/A	T/T	T/T	T/T
Chr2LG1_11501069	2LG1	3.827	T/T	T/T	G/G	G/G	T/T	T/G	T/T	G/G	G/G	G/G	G/G	G/G	G/G	G/G	G/G	T/T	G/G	T/T	T/T	T/G	G/G	T/T	T/T	G/G	T/T	G/G	T/T	T/T	T/T	G/G	T/T	T/G	T/T	T/T	T/T	G/G	T/T	G/G	G/G	T/T	T/T	T/G	T/T	G/G	G/G	T/T	T/T
Chr2LG1_11432948	2LG1	4.172	T/T	T/T	C/C	C/C	T/T	T/T	T/T	C/C	C/C	C/C	C/C	C/C	C/C	C/C	C/C	T/T	C/C	T/T	T/T	T/C	C/C	T/T	T/T	C/C	T/T	C/C	T/T	T/C	T/T	C/C	T/T	T/C	T/C	T/T	T/T	C/C	T/T	C/C	C/C	T/T	T/T	C/C	T/T	C/C	C/C	T/T	T/T
Chr2LG1_10700630	2LG1	4.509	T/T	T/T	C/C	C/C	T/T	T/C	T/T	C/C	C/C	C/C	C/C	C/C	C/C	C/C	C/C	T/T	C/C	T/T	T/T	T/C	C/C	T/T	T/T	C/C	T/T	C/C	T/T	T/T	T/T	C/C	T/T	T/C	T/T	T/T	T/T	C/C	T/T	C/C	C/C	T/T	T/T	T/C	T/T	C/C	C/C	T/T	T/T
Chr2LG1_16186266	2LG1	6.701	T/T	T/T	A/T	A/A	T/T	---	T/T	A/A	A/A	A/A	T/T	A/A	A/A	A/A	A/A	---	A/A	---	T/T	A/T	A/A	T/T	T/T	A/A	T/T	A/A	T/T	A/T	T/T	A/A	T/T	A/T	T/T	T/T	T/T	A/A	T/T	A/A	T/T	T/T	T/T	A/T	T/T	A/A	A/A	T/T	T/T
Chr2LG1_58383793	2LG1	33.784	---	C/C	T/T	T/T	---	T/C	T/T	T/T	T/T	T/C	T/T	C/C	T/T	C/C	C/C	T/T	C/C	T/T	T/T	T/C	C/C	C/C	T/T	C/C	T/T	C/C	T/T	T/T	C/C	C/C	C/C	T/T	T/T	T/T	---	C/C	T/T	C/C	T/T	C/C	T/T	C/C	C/C	C/C	C/C	T/T	T/T
Chr2LG1_89976323	2LG1	40.067	C/C	T/T	C/C	C/C	C/C	T/C	C/C	C/C	C/C	T/T	C/C	T/T	C/C	T/T	T/T	T/T	T/T	C/C	T/T	T/T	T/T	C/C	C/C	T/T	C/C	T/T	C/C	C/C	T/T	T/T	T/T	C/C	C/C	C/C	C/C	T/T	C/C	T/T	C/C	C/C	C/C	T/C	T/C	T/T	T/T	C/C	C/C
Chr2LG1_100704244	2LG1	40.407	T/T	T/T	T/T	T/T	T/T	T/C	T/T	T/T	T/T	C/C	T/T	C/C	T/T	C/C	C/C	C/C	C/C	T/T	C/C	T/C	C/C	T/T	T/T	---	T/T	C/C	T/T	T/T	C/C	C/C	C/C	T/T	T/T	T/T	T/T	C/C	T/T	C/C	T/T	T/T	T/T	T/T	---	C/C	C/C	T/T	T/T
Chr2LG1_102709033	2LG1	44.648	---	A/A	A/A	A/A	A/A	A/C	---	A/A	A/A	C/C	A/A	C/C	A/A	C/C	C/C	C/C	C/C	A/A	C/C	A/C	C/C	---	A/A	A/A	A/A	C/C	---	A/A	C/C	C/C	C/C	A/A	A/A	A/A	A/A	C/C	---	C/C	A/A	A/A	A/A	C/C	---	C/C	C/C	A/A	A/A
Chr2LG1_120782687	2LG1	46.543	C/C	C/C	A/C	C/C	C/C	---	C/C	C/C	C/C	A/A	C/C	A/A	C/C	A/A	A/A	A/C	A/A	C/C	A/A	A/C	A/A	C/C	C/C	C/C	C/C	A/A	C/C	C/C	A/A	A/A	A/A	---	C/C	C/C	---	A/A	A/A	A/A	C/C	C/C	C/C	A/A	C/C	A/A	A/A	C/C	C/C
Chr2LG1_128966174	2LG1	47.578	G/G	G/G	G/G	G/G	G/G	G/G	G/G	G/G	G/G	A/A	G/G	A/A	G/G	A/A	A/A	A/G	A/A	G/G	A/A	A/G	A/A	G/G	G/G	G/G	G/G	A/A	G/G	G/G	A/A	A/A	A/A	G/G	G/G	G/G	G/G	A/A	A/A	A/A	G/G	G/G	G/G	A/A	G/G	A/A	A/A	G/G	G/G
Chr2LG1_131828605	2LG1	47.894	G/G	G/G	G/G	G/G	G/G	G/G	G/G	G/G	G/G	A/A	G/G	A/A	G/G	A/A	A/A	A/G	A/A	G/G	A/A	A/G	A/A	G/G	G/G	G/G	G/G	A/A	G/G	G/G	A/A	A/A	A/A	G/G	G/G	G/G	G/G	A/A	A/A	A/A	G/G	G/G	G/G	A/A	A/G	A/A	A/A	G/G	G/G
Chr2LG1_441512172	2LG1	76.684	T/T	T/T	T/T	T/T	T/T	T/T	C/C	C/C	C/C	C/C	C/C	T/T	T/T	C/C	C/C	C/C	T/T	T/T	C/C	T/C	T/T	T/T	T/T	C/C	T/T	C/C	T/T	T/T	C/C	C/C	C/C	T/T	C/C	C/C	T/T	C/C	C/C	T/C	C/C	T/T	T/C	C/C	T/T	C/C	T/T	T/C	T/T
Chr2LG1_236190754	2LG1	76.999	A/A	A/A	A/A	A/A	A/A	A/A	G/G	G/G	G/G	G/G	G/G	A/A	A/A	G/G	G/G	G/G	A/A	A/A	G/G	A/G	A/A	A/A	A/A	G/G	A/A	G/G	A/A	A/A	G/G	G/G	G/G	A/A	G/G	G/G	A/A	G/G	G/G	---	G/G	A/A	A/G	A/A	A/A	G/G	A/A	A/G	A/A
Chr2LG1_236994906	2LG1	77.628	T/T	T/T	T/T	T/T	T/T	T/T	G/G	G/G	G/G	G/G	G/G	T/T	T/T	G/G	G/G	G/G	T/T	T/T	G/G	T/G	T/T	T/T	T/T	G/G	T/T	G/G	T/T	T/T	G/G	G/G	G/G	T/T	G/G	G/G	T/T	G/G	G/G	T/T	G/G	T/T	T/G	T/T	T/T	G/G	T/T	T/G	T/T
Chr2LG1_237114410	2LG1	78.894	G/G	G/G	G/G	G/G	G/G	G/G	T/T	T/T	T/T	T/T	T/T	G/G	G/G	T/T	T/T	T/T	G/G	G/G	T/T	T/G	G/G	G/G	G/G	T/T	G/G	T/T	G/G	G/G	T/T	T/T	T/T	G/G	T/T	T/T	G/G	T/T	T/T	G/G	T/T	G/G	T/G	G/G	G/G	T/T	G/G	T/G	G/G
Chr2LG1_240040818	2LG1	79.204	A/A	A/A	A/A	A/A	A/A	A/A	G/G	G/G	G/G	G/G	G/G	A/A	A/A	G/G	G/G	G/G	A/A	A/A	G/G	G/G	A/A	A/A	A/A	G/G	A/A	G/G	A/A	A/A	G/G	G/G	G/G	A/A	G/G	G/G	A/A	G/G	G/G	G/G	G/G	A/A	G/G	A/A	A/A	G/G	A/A	G/G	A/A
Chr2LG1_244504703	2LG1	80.478	C/C	C/C	C/C	C/C	C/C	C/C	C/C	A/A	A/A	A/A	A/A	C/C	C/C	A/A	A/A	A/A	C/C	C/C	A/A	A/C	C/C	C/C	C/C	A/A	C/C	A/A	C/C	C/C	A/A	A/A	A/A	A/A	A/A	A/A	C/C	A/A	A/A	A/C	A/A	C/C	---	C/C	C/C	A/A	C/C	A/C	C/C
Chr2LG1_257246359	2LG1	85.78	G/G	G/G	G/G	G/G	G/G	G/G	G/G	T/T	T/T	T/T	T/T	G/G	G/G	T/T	T/T	T/T	G/G	---	G/G	T/G	G/G	G/G	G/G	T/T	G/G	T/T	G/G	G/G	T/T	T/T	T/T	T/T	T/T	T/T	G/G	G/G	T/T	T/G	T/T	G/G	G/G	G/G	T/T	T/T	G/G	T/G	G/G
Chr2LG1_258660485	2LG1	86.109	C/C	C/C	C/C	C/C	C/C	C/C	C/C	G/G	G/G	G/G	G/G	C/C	C/C	G/G	G/G	G/G	C/C	C/C	C/C	---	C/C	G/G	C/C	G/G	C/C	G/G	C/C	C/C	G/G	G/G	G/G	G/G	G/G	G/G	C/C	C/C	G/G	C/C	G/G	C/G	C/C	C/C	---	G/G	C/C	C/C	C/C
Chr2LG1_260361046	2LG1	86.758	G/G	G/G	G/G	G/G	G/G	G/G	G/G	A/A	A/A	A/A	A/A	G/G	G/G	A/A	A/A	A/A	G/G	G/G	G/G	A/G	G/G	A/A	A/A	A/A	G/G	A/A	G/G	G/G	A/A	A/A	A/A	A/A	A/A	A/A	G/G	G/G	A/A	G/G	A/A	A/G	G/G	G/G	A/A	A/A	G/G	---	G/G
Chr2LG1_260671339	2LG1	87.079	C/C	C/C	C/C	C/C	C/C	C/C	C/C	T/T	T/T	T/T	T/T	C/C	T/T	T/T	T/T	T/T	C/C	C/C	C/C	T/C	C/C	T/T	T/T	T/T	C/C	T/T	C/C	C/C	T/T	T/T	T/T	T/T	T/T	T/T	C/C	C/C	T/T	C/C	T/T	T/C	C/C	C/C	T/T	T/T	C/C	C/C	C/C
Chr2LG1_266115227	2LG1	87.401	A/A	A/A	A/A	A/A	A/A	A/A	A/A	G/G	G/G	G/G	G/G	A/A	G/G	G/G	G/G	G/G	A/A	A/A	A/A	A/G	A/A	G/G	G/G	G/G	A/A	G/G	A/A	A/A	G/G	G/G	G/G	G/G	G/G	G/G	A/A	A/A	G/G	---	G/G	A/G	A/A	A/A	G/G	G/G	A/A	---	A/A
Chr2LG1_267076305	2LG1	87.722	T/T	T/T	T/T	T/T	T/T	T/T	T/T	G/G	G/G	G/G	G/G	T/T	G/G	G/G	G/G	G/G	T/T	T/T	T/T	T/T	T/T	G/G	G/G	G/G	T/T	G/G	T/T	T/T	G/G	G/G	G/G	G/G	G/G	G/G	T/T	T/T	G/G	T/T	G/G	T/G	G/G	T/T	T/G	G/G	T/T	T/T	T/T
Chr2LG1_268797159	2LG1	88.042	T/T	T/T	T/T	T/T	T/T	T/T	T/T	C/C	C/C	C/C	C/C	T/T	C/C	C/C	C/C	C/C	T/T	T/T	T/T	---	T/T	C/C	C/C	C/C	T/T	C/C	T/T	T/T	C/C	C/C	C/C	C/C	C/C	C/C	T/T	T/T	C/C	---	C/C	T/C	C/C	T/T	---	C/C	T/T	T/T	T/T
Chr2LG1_269010324	2LG1	88.688	G/G	G/G	G/G	G/G	G/G	G/G	G/G	A/A	A/A	A/A	A/A	G/G	A/A	A/A	A/A	A/A	G/G	G/G	G/G	A/G	G/G	A/A	A/A	A/A	G/G	A/A	G/G	G/G	A/A	A/A	A/A	A/A	A/A	A/A	G/G	G/G	A/A	G/G	A/A	A/G	A/A	G/G	A/A	A/A	G/G	G/G	G/G
Chr2LG1_269497594	2LG1	89.324	G/G	G/G	G/G	G/G	G/G	G/G	G/G	T/T	T/T	T/T	T/T	G/G	T/T	T/T	T/T	T/T	G/G	G/G	G/G	T/G	G/G	T/T	T/T	T/T	G/G	T/T	G/G	G/G	T/T	T/T	T/T	T/T	T/T	T/T	G/G	G/G	T/T	G/G	T/T	T/G	T/T	G/G	T/T	G/G	G/G	G/G	G/G
Chr2LG1_358581424	2LG1	98.589	T/T	C/C	C/C	C/C	C/C	C/C	C/C	T/T	T/T	T/T	T/T	C/C	T/T	T/T	T/T	T/T	C/C	C/C	C/C	T/T	C/C	T/T	T/T	T/T	T/T	T/T	T/T	C/C	C/C	T/T	T/T	C/C	T/T	T/T	---	C/C	T/T	C/C	T/T	T/T	T/T	C/C	T/T	C/C	C/C	C/C	C/C
Chr2LG1_364656886	2LG1	99.235	A/A	G/G	G/G	G/G	G/G	G/G	G/G	A/A	A/A	A/A	A/A	G/G	A/A	A/A	A/A	A/A	G/G	G/G	G/G	A/G	G/G	A/A	A/A	A/A	A/A	A/A	A/A	G/G	G/G	A/A	A/A	G/G	A/A	A/A	A/A	G/G	A/A	G/G	A/A	A/A	A/A	G/G	A/G	G/G	G/G	G/G	G/G
Chr2LG1_388354479	2LG1	102.321	G/G	A/A	A/A	G/G	A/A	A/A	A/A	G/G	G/G	G/G	G/G	A/A	G/G	A/A	A/G	G/G	A/A	A/A	A/A	A/G	A/A	G/G	G/G	G/G	G/G	G/G	G/G	A/A	A/A	G/G	G/G	A/A	G/G	G/G	G/G	A/A	G/G	---	G/G	G/G	G/G	A/A	---	G/G	A/A	A/A	A/A
Chr2LG1_434940244	2LG1	102.962	C/C	T/T	T/T	C/C	T/T	T/C	T/T	C/C	C/C	C/C	C/C	T/T	C/C	T/T	C/C	C/C	T/T	C/C	T/T	C/C	T/T	C/C	C/C	C/C	C/C	C/C	C/C	T/T	T/T	C/C	C/C	T/T	C/C	C/C	C/C	T/T	C/C	T/C	C/C	C/C	C/C	T/T	C/C	C/C	T/T	T/T	T/T
Chr2LG1_433563605	2LG1	103.278	A/A	C/C	C/C	A/A	C/C	C/C	C/C	A/A	A/A	A/A	A/A	C/C	A/A	C/C	A/C	A/A	C/C	C/C	C/C	A/C	C/C	A/A	A/A	A/A	A/A	A/A	A/A	C/C	C/C	A/A	A/A	C/C	A/A	A/A	A/A	C/C	A/A	C/C	A/A	A/A	A/A	C/C	A/C	A/A	C/C	C/C	C/C
Chr6LG2_9062592	6LG2	0	T/T	T/T	T/T	C/C	C/C	C/C	C/C	T/T	C/C	T/T	C/C	C/C	T/T	T/T	C/C	C/C	T/T	T/T	C/C	T/C	T/T	C/C	C/C	T/T	T/T	T/T	C/C	C/C	T/T	T/T	C/C	C/C	T/T	C/C	T/T	T/T	T/T	T/T	C/C	C/C	T/T	T/T	C/C	C/C	C/C	T/T	C/C
Chr6LG2_206685519	6LG2	0.31	A/A	A/A	A/A	T/T	T/T	T/T	T/T	A/A	T/T	A/A	T/T	T/T	A/A	A/A	T/T	T/T	A/A	A/A	T/T	A/T	A/A	T/T	T/T	A/A	A/A	A/A	T/T	T/T	A/A	A/A	T/T	T/T	A/A	T/T	A/A	A/A	A/A	A/A	T/T	T/T	A/A	A/A	A/T	T/T	T/T	A/A	T/T
Chr6LG2_18986525	6LG2	0.625	T/T	T/T	T/T	C/C	C/C	C/C	C/C	T/T	C/C	T/T	T/C	C/C	T/T	T/T	C/C	C/C	T/T	T/T	C/C	T/T	T/T	C/C	C/C	T/T	T/T	T/T	C/C	C/C	T/T	T/T	C/C	T/C	T/T	C/C	T/T	T/T	T/T	T/T	C/C	C/C	T/T	T/T	T/C	C/C	T/T	T/T	C/C
Chr6LG2_183838646	6LG2	20.464	T/T	C/C	T/T	T/T	T/C	T/T	C/C	T/T	T/T	C/C	T/T	T/T	C/C	T/T	T/T	T/T	C/C	C/C	C/C	C/C	C/C	T/T	T/C	C/C	C/C	C/C	T/T	T/T	C/C	T/T	T/T	C/C	C/C	T/T	C/C	C/C	C/C	C/C	T/T	T/T	C/C	C/C	---	T/T	C/C	T/T	T/T
Chr6LG2_208535796	6LG2	36.716	G/G	A/A	G/G	G/G	A/G	G/G	G/G	G/G	A/A	A/A	G/G	G/G	A/A	G/G	G/G	G/G	A/A	G/G	G/G	A/G	A/A	G/G	A/G	A/A	A/A	A/A	G/G	G/G	A/A	G/G	G/G	G/G	A/A	G/G	A/A	A/A	A/A	G/G	G/G	G/G	G/G	G/G	G/G	G/G	A/A	G/G	G/G
Chr6LG2_210988829	6LG2	37.341	C/C	A/A	C/C	C/C	A/C	C/C	C/C	C/C	A/A	A/A	C/C	A/A	A/A	C/C	C/C	C/C	A/A	C/C	C/C	A/C	A/A	C/C	A/C	A/A	A/A	A/A	C/C	C/C	A/A	C/C	C/C	C/C	A/A	C/C	A/A	A/A	A/A	C/C	C/C	C/C	C/C	C/C	C/C	C/C	A/A	C/C	C/C
Chr6LG2_215970617	6LG2	37.978	A/A	G/G	A/A	A/A	---	A/G	A/A	A/A	G/G	G/G	A/A	G/G	G/G	A/A	A/A	A/A	G/G	A/A	A/A	A/G	G/G	A/A	A/G	G/G	G/G	G/G	A/A	A/A	G/G	A/A	A/A	A/A	G/G	A/A	G/G	G/G	G/G	A/A	A/A	A/A	A/A	A/A	A/A	A/A	G/G	A/A	A/A
Chr6LG2_235019496	6LG2	38.311	A/A	T/T	A/T	A/A	A/T	A/A	A/A	A/A	T/T	T/T	A/A	T/T	T/T	A/A	A/A	A/A	T/T	A/A	A/A	A/T	T/T	A/A	A/T	T/T	T/T	T/T	A/A	A/A	T/T	A/A	A/A	A/A	T/T	A/A	T/T	T/T	T/T	A/A	A/A	A/A	A/A	A/A	A/A	A/A	T/T	A/A	A/A
Chr6LG2_218911925	6LG2	38.638	G/G	A/A	G/G	G/G	A/G	G/G	G/G	G/G	A/A	A/A	G/G	A/A	A/A	G/G	G/G	G/G	A/A	G/G	G/G	A/G	A/A	G/G	A/G	A/A	A/A	A/A	G/G	G/G	A/A	G/G	G/G	G/G	A/A	G/G	A/A	A/A	A/A	G/G	G/G	G/G	G/G	G/G	G/G	G/G	A/A	G/G	G/G
Chr6LG2_238361879	6LG2	38.971	G/G	A/A	G/G	G/G	A/G	G/G	G/G	G/G	---	A/A	G/G	A/G	A/A	G/G	G/G	G/G	A/A	G/G	G/G	A/G	A/A	G/G	G/G	A/A	A/G	A/A	G/G	G/G	A/A	G/G	G/G	G/G	A/A	G/G	A/A	A/A	A/A	G/G	G/G	G/G	G/G	G/G	G/G	G/G	A/A	G/G	G/G
Chr6LG2_239553196	6LG2	39.666	A/A	G/G	A/A	A/A	A/G	---	A/A	A/A	G/G	G/G	A/A	G/G	G/G	A/A	A/A	A/A	A/A	A/A	A/A	A/G	A/A	A/A	A/G	G/G	G/G	G/G	A/A	A/A	G/G	A/A	A/A	A/A	G/G	A/A	G/G	G/G	G/G	A/A	A/A	A/A	A/A	A/A	A/A	A/A	G/G	A/A	A/A
Chr6LG2_240319409	6LG2	40.013	T/T	C/C	---	---	T/C	---	T/T	T/T	C/C	C/C	T/T	C/C	C/C	T/T	---	T/C	T/T	T/T	T/T	C/C	T/T	T/T	T/C	C/C	C/C	C/C	---	T/T	C/C	T/T	T/T	T/T	C/C	T/T	C/C	C/C	C/C	---	T/T	T/T	T/T	T/T	T/T	T/T	C/C	T/T	---
Chr6LG2_487134010	6LG2	40.712	G/G	A/G	G/G	G/G	A/G	G/G	G/G	G/G	A/A	A/A	G/G	A/A	A/A	G/G	G/G	G/G	G/G	G/G	G/G	A/G	G/G	G/G	A/G	A/A	A/A	A/A	G/G	G/G	A/A	G/G	G/G	G/G	A/A	G/G	A/A	A/A	A/A	G/G	G/G	G/G	G/G	G/G	G/G	G/G	A/A	G/G	G/G
Chr6LG2_248175529	6LG2	42.368	C/C	T/C	C/C	C/C	C/C	C/C	C/C	C/C	T/T	T/T	C/C	T/T	T/T	C/C	C/C	C/C	C/C	C/C	C/C	T/C	C/C	C/C	T/C	T/T	T/T	T/T	C/C	C/C	T/T	C/C	C/C	T/T	T/T	C/C	T/T	T/T	T/T	C/C	C/C	C/C	C/C	C/C	C/C	C/C	T/T	C/C	T/T
Chr6LG2_249163159	6LG2	43.018	G/G	T/T	G/G	G/G	T/G	G/G	G/G	G/G	T/T	T/T	G/G	T/T	T/T	G/G	G/G	G/G	G/G	G/G	G/G	T/G	G/G	G/G	T/G	T/T	T/T	T/T	G/G	G/G	T/T	G/G	G/G	T/T	T/T	G/G	T/T	T/T	T/T	G/G	G/G	G/G	G/G	G/G	G/G	G/G	T/T	G/G	T/T
Chr6LG2_478394975	6LG2	50.102	G/G	T/T	G/G	G/G	T/T	T/G	T/T	G/G	T/T	T/T	G/G	T/T	T/T	G/G	G/G	G/G	G/G	T/T	T/T	T/T	G/G	G/G	G/G	T/T	T/T	T/T	G/G	G/G	T/T	G/G	G/G	T/T	T/T	T/T	T/T	T/T	T/T	T/G	G/G	G/G	T/T	T/T	G/G	G/G	T/T	G/G	T/T
Chr6LG2_311823107	6LG2	50.431	G/G	A/A	G/G	G/G	A/A	A/G	A/A	G/G	A/A	A/A	G/G	A/A	A/A	G/G	A/G	G/G	A/G	A/A	A/A	A/A	A/G	G/G	A/G	A/A	A/A	A/A	G/G	G/G	A/A	G/G	G/G	A/A	A/A	A/A	A/A	A/A	A/A	A/A	G/G	G/G	A/A	A/A	G/G	G/G	A/A	G/G	A/A
Chr6LG2_265894655	6LG2	52.121	T/T	C/C	T/T	T/T	C/C	C/C	C/C	T/T	C/C	C/C	T/T	C/C	C/C	T/T	T/C	T/T	T/C	C/C	C/C	T/C	C/C	T/T	T/T	C/C	T/T	C/C	T/T	T/T	C/C	T/T	T/T	C/C	C/C	C/C	T/T	C/C	C/C	C/C	T/T	T/T	C/C	C/C	T/T	T/T	C/C	T/T	C/C
Chr6LG2_269218392	6LG2	52.766	G/G	A/A	G/G	G/G	A/A	---	A/A	G/G	A/A	A/A	G/G	A/A	A/A	G/G	A/G	G/G	A/G	A/A	A/A	A/G	A/G	G/G	G/G	A/A	G/G	A/A	G/G	G/G	A/A	G/G	G/G	A/A	A/A	A/A	G/G	A/A	A/A	A/A	G/G	G/G	A/A	A/A	G/G	G/G	A/A	G/G	A/A
Chr6LG2_268742396	6LG2	53.407	G/G	A/A	G/G	G/G	A/A	---	A/A	G/G	A/A	A/A	G/G	A/A	A/A	G/G	A/G	G/G	A/G	A/A	A/A	A/G	A/G	G/G	G/G	A/A	G/G	A/A	G/G	G/G	A/A	G/G	G/G	A/A	A/A	A/A	G/G	A/A	A/A	A/A	G/G	G/G	A/A	A/A	G/G	G/G	A/A	G/G	A/A
Chr6LG2_269498228	6LG2	54.056	T/T	C/C	T/T	T/T	C/C	C/C	C/C	T/T	C/C	T/T	T/T	C/C	C/C	T/T	T/C	T/T	T/C	C/C	C/C	T/C	T/C	T/T	T/T	T/T	T/T	C/C	T/T	T/T	C/C	T/T	T/T	C/C	C/C	C/C	T/T	C/C	C/C	C/C	T/T	T/T	C/C	C/C	T/T	T/T	C/C	T/T	C/C
Chr6LG2_270077732	6LG2	54.377	C/C	T/T	C/C	C/C	T/T	T/C	T/T	C/C	T/T	C/C	C/C	T/T	T/T	C/C	T/C	C/C	T/C	T/T	T/T	T/C	T/C	C/C	C/C	C/C	C/C	T/T	C/C	C/C	T/T	C/C	C/C	T/T	T/T	T/T	C/C	T/T	T/T	T/T	C/C	C/C	T/T	T/T	C/C	C/C	T/T	C/C	T/T
Chr6LG2_270305379	6LG2	54.697	C/C	A/C	C/C	C/C	A/A	A/A	A/A	C/C	A/A	C/C	C/C	A/A	A/A	C/C	A/C	C/C	A/C	A/A	A/A	A/C	A/C	C/C	C/C	C/C	C/C	A/A	C/C	C/C	A/A	C/C	C/C	A/A	A/A	A/A	C/C	A/A	A/A	A/A	C/C	C/C	A/A	A/A	C/C	C/C	A/A	C/C	A/A
Chr6LG2_272827273	6LG2	57.742	C/C	T/T	C/C	C/C	T/T	T/T	T/T	C/C	T/T	C/C	C/C	C/C	T/T	C/C	---	C/C	T/C	T/T	T/T	T/C	T/T	C/C	C/C	C/C	C/C	T/T	---	C/C	T/T	C/C	C/C	T/T	T/T	T/T	C/C	T/T	T/T	T/T	C/C	C/C	T/T	T/T	C/C	C/C	T/T	C/C	T/T
Chr6LG2_276955867	6LG2	58.06	G/G	A/A	G/G	G/G	A/A	A/G	A/A	G/G	A/A	G/G	G/G	G/G	A/A	G/G	A/G	G/G	A/G	A/A	A/A	A/G	A/G	G/G	G/G	G/G	G/G	A/A	G/G	G/G	A/A	G/G	G/G	A/A	A/A	A/A	G/G	A/A	A/A	A/A	G/G	G/G	A/A	A/A	G/G	G/G	A/A	G/G	A/A
Chr6LG2_277158274	6LG2	58.377	G/G	A/A	G/G	G/G	A/A	A/A	A/A	G/G	A/A	G/G	G/G	G/G	A/A	G/G	A/G	G/G	A/G	A/A	A/A	A/G	A/G	G/G	G/G	G/G	G/G	A/A	G/G	G/G	A/A	G/G	G/G	A/A	A/A	A/A	G/G	A/A	A/A	A/A	G/G	G/G	A/A	A/A	G/G	G/G	A/A	G/G	A/A
Chr6LG2_449387655	6LG2	59.022	C/C	C/C	T/T	T/T	C/C	---	C/C	T/T	C/C	T/T	T/T	T/T	C/C	T/T	T/C	T/T	T/C	T/C	C/C	T/C	T/C	T/T	T/T	T/T	T/T	C/C	T/T	T/T	C/C	T/T	T/T	C/C	C/C	C/C	T/T	C/C	C/C	C/C	T/T	T/T	C/C	C/C	C/C	T/T	C/C	T/T	C/C
Chr6LG2_447086365	6LG2	59.346	T/T	T/T	C/C	C/C	T/T	T/T	T/T	C/C	T/T	C/C	C/C	C/C	T/T	C/C	T/T	C/C	T/T	T/T	T/T	T/T	T/T	C/C	C/C	C/C	C/C	T/T	T/C	C/C	T/T	C/C	C/C	T/T	T/T	T/T	C/C	T/T	T/T	T/T	C/C	C/C	T/T	T/T	T/T	C/C	T/T	C/C	T/T
Chr6LG2_279027710	6LG2	59.673	A/A	A/A	C/C	C/C	A/A	A/A	A/A	C/C	A/A	C/C	C/C	C/C	A/A	C/C	A/C	C/C	A/C	A/C	A/A	C/C	A/C	C/C	C/C	C/C	C/C	A/A	C/C	C/C	A/A	C/C	C/C	A/A	A/A	A/A	C/C	A/A	A/A	A/A	C/C	C/C	A/A	A/A	---	C/C	A/A	C/C	A/A
Chr6LG2_308738024	6LG2	60.002	C/C	C/C	T/T	T/T	C/C	---	C/C	T/T	C/C	T/T	T/T	T/T	C/C	T/T	T/C	T/T	T/T	T/C	C/C	T/C	T/T	T/T	T/T	T/T	T/T	C/C	T/T	T/T	C/C	T/T	T/T	C/C	C/C	C/C	T/T	C/C	C/C	C/C	T/T	T/T	C/C	C/C	C/C	T/T	T/T	T/T	C/C
Chr6LG2_309362933	6LG2	60.323	A/A	A/A	G/G	G/G	A/A	---	A/A	G/G	A/A	G/G	G/G	G/G	A/A	G/G	A/G	G/G	G/G	A/G	A/A	A/G	G/G	G/G	G/G	G/G	G/G	A/A	G/G	G/G	A/A	G/G	G/G	A/A	A/A	A/A	G/G	A/A	A/A	A/A	G/G	G/G	A/A	A/A	A/A	G/G	G/G	G/G	A/A
Chr6LG2_281414214	6LG2	60.645	A/A	A/A	G/G	G/G	A/A	---	A/A	G/G	A/A	G/G	G/G	G/G	A/A	G/G	A/G	G/G	G/G	A/G	A/A	A/G	G/G	G/G	G/G	G/G	G/G	A/A	G/G	G/G	A/A	G/G	G/G	A/A	A/A	A/A	G/G	A/A	A/A	A/A	G/G	G/G	A/A	A/A	---	G/G	G/G	G/G	A/A
Chr6LG2_282165983	6LG2	61.308	C/C	C/C	A/A	A/A	C/C	C/C	C/C	A/A	C/C	A/C	A/A	A/A	C/C	A/A	A/C	A/A	A/A	---	C/C	A/C	A/A	A/A	A/A	A/A	A/A	C/C	A/A	A/A	C/C	A/A	A/A	C/C	C/C	C/C	A/A	C/C	C/C	C/C	A/A	A/A	C/C	C/C	C/C	A/A	A/A	A/A	C/C
Chr6LG2_279434342	6LG2	61.632	T/T	T/T	C/C	C/C	T/T	T/C	T/T	C/C	T/T	C/C	C/C	C/C	T/T	C/C	T/C	C/C	C/C	T/C	T/T	T/C	C/C	C/C	C/C	C/C	C/C	T/T	C/C	C/C	T/T	C/C	C/C	T/T	T/T	T/T	C/C	T/T	T/T	T/T	C/C	C/C	T/T	T/T	T/T	C/C	C/C	C/C	T/T
Chr6LG2_275655842	6LG2	61.953	A/A	A/A	G/G	G/G	A/A	A/G	A/A	G/G	A/A	G/G	G/G	G/G	A/A	G/G	A/G	G/G	G/G	A/G	A/A	---	G/G	G/G	G/G	G/G	G/G	A/A	G/G	G/G	A/A	G/G	G/G	A/A	A/A	A/A	G/G	A/A	A/A	A/A	G/G	G/G	A/A	A/A	---	G/G	G/G	G/G	A/A
Chr6LG2_302158440	6LG2	62.275	T/T	C/C	T/T	T/T	C/C	C/C	C/C	T/T	C/C	T/T	T/T	T/T	C/C	T/T	T/C	T/T	T/T	T/C	C/C	T/C	T/T	T/T	T/T	T/T	T/T	C/C	T/T	T/T	C/C	T/T	T/T	C/C	C/C	C/C	T/T	C/C	C/C	C/C	T/T	T/T	C/C	C/C	C/C	T/T	T/T	T/T	C/C
Sc00006_78679	scaffold00006	62.628	A/A	G/G	A/A	A/A	G/G	A/G	G/G	A/A	G/G	A/A	A/A	A/A	G/G	A/A	A/A	A/A	A/A	---	G/G	---	A/A	A/A	A/A	A/A	A/A	G/G	A/A	A/A	G/G	A/A	A/A	G/G	G/G	G/G	A/A	G/G	G/G	G/G	A/A	A/A	G/G	G/G	A/G	A/A	A/A	A/A	G/G
Chr6LG2_189675347	6LG2	63.337	G/G	A/A	G/G	G/G	A/A	A/A	A/A	G/G	A/A	G/G	G/G	G/G	G/G	G/G	A/G	G/G	G/G	A/G	A/A	A/G	G/G	G/G	G/G	G/G	G/G	A/A	G/G	G/G	A/A	G/G	G/G	A/A	A/A	A/A	G/G	A/A	A/A	A/A	G/G	G/G	A/A	A/A	A/A	G/G	G/G	G/G	A/A
Chr6LG2_171001281	6LG2	64.636	G/G	A/A	G/G	G/G	A/A	A/G	A/A	G/G	A/A	G/G	G/G	G/G	G/G	G/G	A/G	G/G	G/G	A/G	A/A	A/G	G/G	G/G	G/G	G/G	G/G	A/A	G/G	G/G	A/A	G/G	G/G	A/A	A/A	A/A	G/G	A/A	A/A	A/A	G/G	G/G	A/A	A/A	A/G	G/G	G/G	G/G	A/A
Chr6LG2_164796157	6LG2	65.61	G/G	A/A	G/G	G/G	A/A	A/A	A/A	G/G	A/A	G/G	G/G	G/G	G/G	G/G	A/G	G/G	G/G	A/G	A/A	A/G	G/G	G/G	G/G	G/G	G/G	A/A	G/G	G/G	A/A	G/G	G/G	A/A	A/A	A/A	G/G	A/A	A/A	A/A	G/G	G/G	A/A	G/G	A/A	G/G	G/G	G/G	A/A
Chr6LG2_245301604	6LG2	66.251	G/G	A/A	G/G	G/G	A/A	A/G	A/A	G/G	A/A	G/G	G/G	G/G	G/G	G/G	A/G	G/G	G/G	A/G	A/A	A/G	G/G	G/G	G/G	G/G	G/G	A/A	G/G	G/G	A/A	G/G	G/G	A/A	A/A	A/A	G/G	A/A	A/A	A/A	G/G	G/G	A/A	G/G	A/A	G/G	G/G	G/G	A/A
Chr6LG2_162357209	6LG2	67.55	G/G	A/A	G/G	G/G	A/A	A/G	A/A	G/G	A/A	G/G	G/G	G/G	G/G	G/G	A/G	G/G	G/G	A/G	A/A	A/G	G/G	G/G	G/G	G/G	G/G	A/A	G/G	G/G	A/A	G/G	G/G	A/A	A/A	A/A	G/G	A/A	A/A	A/A	G/G	G/G	A/A	G/G	A/A	G/G	G/G	G/G	A/A
Chr6LG2_142934519	6LG2	74.581	T/T	G/G	T/T	---	G/G	T/G	G/G	T/T	G/G	T/T	T/T	---	T/T	T/T	T/G	T/T	G/G	T/G	G/G	T/T	G/G	T/T	T/T	T/T	T/T	G/G	T/T	T/T	G/G	T/T	T/T	T/T	G/G	G/G	T/T	---	G/G	G/G	T/T	T/T	G/G	T/T	T/T	T/T	T/T	T/T	G/G
Chr6LG2_329161413	6LG2	74.908	C/C	T/T	C/C	T/T	T/T	T/T	T/T	C/C	T/T	C/C	C/C	T/T	C/C	C/C	T/T	C/C	T/T	T/T	T/T	T/T	T/T	C/C	C/C	C/C	C/C	T/T	---	C/C	T/T	C/C	C/C	C/C	T/T	T/T	C/C	T/T	T/T	T/T	C/C	C/C	T/T	C/C	C/C	C/C	C/C	C/C	T/T
Chr6LG2_141030881	6LG2	75.562	C/C	A/A	C/C	A/A	A/A	A/C	A/A	C/C	A/A	C/C	C/C	A/A	C/C	C/C	---	C/C	A/A	A/C	A/A	C/C	A/A	C/C	C/C	C/C	C/C	A/A	C/C	C/C	A/A	C/C	C/C	C/C	A/A	A/A	C/C	A/A	A/A	A/A	C/C	C/C	A/A	C/C	C/C	C/C	C/C	C/C	A/A
Chr1LG6_33782049	1LG6	75.919	T/T	G/G	T/T	G/G	G/G	G/G	G/G	T/T	G/G	T/T	T/T	G/G	T/T	T/T	---	T/T	G/G	G/G	G/G	T/G	G/G	T/T	T/T	T/T	T/T	G/G	T/T	T/T	G/G	T/T	T/T	T/T	G/G	G/G	T/T	G/G	G/G	G/G	T/T	T/T	G/G	T/T	T/T	T/T	T/T	T/T	G/G
Chr6LG2_140109632	6LG2	76.271	A/A	G/G	A/A	G/G	G/G	G/G	G/G	A/A	G/G	A/A	A/A	G/G	A/A	A/A	A/G	A/A	G/G	A/G	G/G	A/G	G/G	A/A	A/A	A/A	A/A	G/G	A/A	G/G	G/G	A/A	A/A	A/A	G/G	G/G	A/A	G/G	G/G	G/G	A/A	A/A	G/G	A/A	A/A	A/A	A/A	A/A	G/G
Chr6LG2_333182751	6LG2	77.245	A/A	G/G	A/A	G/G	G/G	G/G	G/G	A/A	G/G	A/A	A/A	G/G	A/A	A/A	A/G	A/A	A/A	A/G	G/G	A/G	A/A	A/A	A/A	A/A	A/A	G/G	A/A	G/G	G/G	A/A	A/A	A/A	G/G	G/G	A/A	G/G	G/G	G/G	A/A	A/A	G/G	A/A	A/A	A/A	A/A	A/A	G/G
Chr6LG2_135178429	6LG2	82.122	A/A	G/G	G/G	G/G	G/G	G/G	G/G	A/A	G/G	A/A	G/G	G/G	A/A	A/A	A/G	A/A	A/A	A/G	G/G	A/A	A/A	A/A	A/A	A/A	A/A	G/G	A/A	G/G	G/G	A/A	A/A	G/G	G/G	G/G	A/A	G/G	G/G	A/A	G/G	A/A	G/G	A/A	A/A	A/A	A/A	A/A	G/G
Chr4LG4_175157649	4LG4	84.071	C/C	T/T	T/T	T/T	T/T	T/T	T/T	C/C	T/T	C/C	T/T	T/T	C/C	C/C	T/C	C/C	T/T	T/C	C/C	C/C	T/T	C/C	C/C	C/C	C/C	T/T	C/C	T/T	T/T	C/C	C/C	T/T	T/T	T/T	C/C	T/T	T/T	C/C	T/T	C/C	T/T	C/C	C/C	C/C	T/T	C/C	T/T
Chr6LG2_337731936	6LG2	84.712	G/G	A/A	---	A/A	A/A	A/A	A/A	G/G	A/A	G/G	A/A	A/A	G/G	G/G	A/G	G/G	A/A	---	G/G	G/G	A/A	G/G	G/G	G/G	G/G	A/A	G/G	A/A	A/A	G/G	G/G	A/A	A/A	A/A	G/G	A/A	A/A	G/G	A/A	G/G	A/A	G/G	G/G	G/G	A/A	G/G	A/A
Chr6LG2_127249956	6LG2	85.03	C/C	T/T	T/T	T/T	T/T	T/T	T/T	C/C	T/T	C/C	T/T	T/T	C/C	C/C	T/C	C/C	T/T	T/T	C/C	C/C	T/T	C/C	C/C	C/C	C/C	T/T	C/C	T/T	T/T	C/C	C/C	T/T	T/T	T/T	C/C	T/T	T/T	C/C	T/T	C/C	T/T	C/C	C/C	C/C	T/T	C/C	T/T
Chr6LG2_129233192	6LG2	85.675	A/A	G/G	G/G	G/G	G/G	A/A	G/G	A/A	G/G	A/A	G/G	G/G	A/A	A/A	A/A	A/A	---	A/A	A/A	A/A	G/G	A/A	A/A	A/A	A/A	G/G	A/A	G/G	G/G	A/A	A/A	G/G	---	G/G	A/A	G/G	G/G	A/A	G/G	A/A	G/G	A/A	A/A	A/A	G/G	A/A	G/G
Chr6LG2_347993270	6LG2	85.998	A/A	G/G	G/G	G/G	G/G	G/G	G/G	A/A	G/G	A/A	G/G	G/G	A/A	A/A	A/G	A/A	G/G	A/A	A/A	A/A	G/G	A/A	A/A	A/A	A/A	G/G	A/A	G/G	G/G	A/A	A/A	G/G	G/G	G/G	A/A	G/G	G/G	A/A	G/G	A/A	G/G	A/A	A/A	A/A	G/G	A/A	G/G
Chr6LG2_348485037	6LG2	86.627	A/A	G/G	G/G	G/G	G/G	G/G	G/G	A/A	G/G	A/A	G/G	G/G	A/A	A/A	A/G	A/A	G/G	A/A	A/A	A/A	G/G	A/A	A/A	A/A	A/A	G/G	A/A	G/G	G/G	A/A	A/A	G/G	G/G	G/G	A/A	G/G	G/G	A/A	G/G	A/A	G/G	A/A	A/A	A/A	G/G	A/A	G/G
Chr6LG2_124974402	6LG2	87.264	G/G	A/A	A/A	A/A	A/A	---	A/A	G/G	A/A	G/G	A/A	A/A	G/G	G/G	A/G	G/G	A/A	A/A	G/G	G/G	A/A	G/G	G/G	G/G	G/G	A/A	G/G	A/A	A/A	G/G	G/G	A/A	A/A	A/A	G/G	A/A	A/A	G/G	G/G	G/G	A/A	G/G	G/G	G/G	A/A	G/G	A/A
Chr6LG2_125004500	6LG2	87.602	A/A	G/G	G/G	G/G	G/G	G/G	G/G	A/A	G/G	A/A	G/G	G/G	A/A	A/A	A/G	A/A	G/G	G/G	A/A	A/A	G/G	A/A	A/A	A/A	A/A	G/G	A/A	G/G	G/G	A/A	A/A	G/G	G/G	G/G	A/A	G/G	G/G	A/A	A/A	A/A	G/G	A/A	A/A	A/A	G/G	A/A	G/G
Chr6LG2_125969699	6LG2	87.942	A/A	G/G	G/G	G/G	G/G	---	G/G	A/A	G/G	A/A	G/G	G/G	A/A	A/A	A/G	A/A	G/G	G/G	A/A	A/A	G/G	A/A	A/A	A/A	A/A	G/G	A/A	A/A	G/G	A/A	A/A	G/G	G/G	G/G	A/A	G/G	G/G	A/A	A/A	A/A	G/G	A/A	A/A	A/A	G/G	A/A	G/G
Chr6LG2_352638120	6LG2	90.277	C/C	T/T	T/T	C/C	T/T	T/C	C/C	C/C	T/T	C/C	T/T	T/T	C/C	C/C	T/C	T/T	T/T	T/T	C/C	C/C	T/T	C/C	C/C	C/C	C/C	T/T	C/C	C/C	T/T	C/C	C/C	T/T	T/T	T/T	C/C	T/T	T/T	C/C	C/C	C/C	T/T	C/C	C/C	C/C	T/T	C/C	T/T
Chr6LG2_124130670	6LG2	91.245	G/G	A/A	A/A	G/G	A/A	---	G/G	G/G	A/A	G/G	A/A	A/A	G/G	G/G	A/G	A/A	A/A	A/A	G/G	G/G	A/A	A/A	G/G	G/G	G/G	A/A	G/G	G/G	A/A	G/G	G/G	A/A	A/A	A/A	G/G	A/A	A/A	G/G	G/G	A/A	A/A	G/G	G/G	G/G	A/A	G/G	A/A
Chr6LG2_122589734	6LG2	91.565	G/G	T/T	T/T	G/G	T/T	T/G	G/G	G/G	T/T	G/G	T/T	T/T	G/G	G/G	T/G	T/T	T/T	T/T	G/G	G/G	T/T	T/T	G/G	G/G	G/G	T/T	G/G	G/G	T/T	G/G	G/G	T/T	T/T	T/T	G/G	T/T	T/T	G/G	G/G	T/T	T/T	G/G	G/G	G/G	T/T	---	T/T
Chr6LG2_121382272	6LG2	92.211	C/C	T/T	T/T	C/C	T/T	T/C	C/C	C/C	T/T	C/C	T/T	T/T	C/C	C/C	T/C	T/T	T/T	T/T	C/C	C/C	T/T	T/T	C/C	C/C	C/C	T/T	C/C	C/C	T/T	C/C	C/C	T/T	T/T	T/T	C/C	T/T	T/T	C/C	C/C	T/T	T/T	C/C	C/C	C/C	T/T	C/C	T/T
Chr6LG2_375246808	6LG2	110.855	C/C	C/C	C/C	T/T	C/C	C/C	C/C	T/T	C/C	T/T	C/C	C/C	T/T	C/C	T/C	C/C	C/C	T/T	T/T	T/C	C/C	T/T	C/C	T/T	T/T	C/C	C/C	T/T	C/C	T/T	T/T	C/C	T/T	C/C	T/T	T/T	T/T	T/T	C/C	T/T	T/T	T/T	T/C	T/T	C/C	T/T	C/C
Chr6LG2_69526322	6LG2	111.492	C/C	C/C	A/A	A/A	C/C	C/C	C/C	A/A	C/C	A/A	C/C	C/C	A/A	C/C	A/C	C/C	C/C	A/A	A/A	A/C	C/C	A/A	C/C	A/A	A/A	C/C	C/C	A/A	C/C	A/A	A/A	C/C	A/A	C/C	A/A	A/A	A/A	A/A	C/C	A/A	A/A	A/A	A/A	A/A	C/C	A/A	C/C
Chr6LG2_379704397	6LG2	111.826	G/G	G/G	A/A	A/A	G/G	G/G	G/G	A/A	G/G	A/A	G/G	G/G	A/A	G/G	A/G	G/G	G/G	A/A	A/A	A/G	G/G	A/A	G/G	A/A	A/A	G/G	G/G	A/A	G/G	A/A	A/A	G/G	A/A	G/G	A/A	A/A	A/A	A/G	G/G	A/A	A/A	A/A	A/A	A/A	G/G	A/G	G/G
Chr6LG2_380729163	6LG2	112.163	A/A	A/A	C/C	C/C	A/A	A/A	A/A	C/C	A/A	C/C	A/A	A/A	C/C	A/A	A/C	A/A	A/A	C/C	C/C	A/C	A/A	C/C	A/A	C/C	C/C	A/A	A/A	C/C	A/A	C/C	C/C	A/A	A/A	A/A	C/C	C/C	C/C	C/C	A/A	C/C	C/C	C/C	---	C/C	A/A	C/C	A/A
Chr6LG2_384829441	6LG2	112.482	G/G	G/G	A/A	A/A	G/G	G/G	G/G	A/A	G/G	A/A	G/G	G/G	A/A	G/G	A/G	G/G	G/G	A/A	A/A	A/G	G/G	A/A	G/G	A/A	A/A	G/G	G/G	A/A	G/G	A/A	A/A	G/G	G/G	G/G	A/A	A/A	A/A	A/A	G/G	A/A	A/A	A/A	---	A/A	G/G	A/A	G/G
Chr6LG2_68234147	6LG2	112.798	G/G	G/G	A/A	A/A	G/G	G/G	G/G	A/A	G/G	A/A	G/G	G/G	A/A	G/G	A/G	G/G	G/G	A/A	A/A	A/G	G/G	A/A	G/G	A/A	A/A	G/G	G/G	A/A	G/G	A/A	A/A	G/G	A/A	G/G	A/A	A/A	A/A	A/A	G/G	A/A	A/A	A/A	A/A	A/A	G/G	A/A	G/G
Chr6LG2_385808176	6LG2	113.119	G/G	G/G	A/A	A/A	G/G	G/G	G/G	A/A	G/G	A/A	G/G	G/G	A/A	G/G	A/G	G/G	G/G	A/A	A/A	A/G	G/G	A/G	G/G	A/A	A/A	G/G	G/G	A/A	G/G	A/A	A/A	G/G	A/A	G/G	A/A	A/A	A/A	A/A	G/G	A/A	A/A	A/A	A/G	A/A	G/G	A/A	G/G
Chr6LG2_389594909	6LG2	118.739	T/T	T/T	C/C	C/C	T/T	T/T	T/T	C/C	T/C	C/C	T/T	T/T	C/C	T/T	T/C	T/T	C/C	C/C	C/C	T/C	C/C	C/C	T/T	C/C	C/C	T/T	T/T	C/C	T/T	C/C	C/C	T/T	C/C	T/T	C/C	C/C	---	---	T/T	C/C	C/C	---	C/C	C/C	---	T/T	C/C
Chr6LG2_391522896	6LG2	119.42	G/G	G/G	---	A/A	G/G	G/G	G/G	A/A	A/G	A/A	G/G	G/G	A/A	G/G	G/G	G/G	A/A	A/A	A/A	A/G	A/A	A/A	G/G	A/A	A/A	G/G	G/G	A/A	G/G	A/A	A/A	G/G	A/A	G/G	A/A	A/A	A/A	---	G/G	A/A	A/A	A/G	A/A	A/A	A/A	G/G	A/A
Chr6LG2_54545781	6LG2	120.166	G/G	G/G	A/A	A/A	G/G	G/G	G/G	A/A	A/G	A/G	G/G	G/G	---	G/G	G/G	G/G	A/A	A/A	---	A/G	A/G	A/G	G/G	A/G	A/A	G/G	G/G	A/A	G/G	---	A/A	G/G	A/A	G/G	A/G	A/A	A/G	A/A	G/G	A/A	A/G	A/G	A/G	A/A	---	G/G	A/A
Chr6LG2_393286829	6LG2	121.637	C/C	C/C	A/A	A/A	C/C	C/C	C/C	A/A	A/C	A/A	A/A	C/C	A/A	C/C	C/C	C/C	A/A	A/A	A/A	A/C	A/A	A/A	C/C	A/A	A/A	C/C	C/C	A/A	C/C	A/A	A/A	C/C	A/A	C/C	A/A	A/A	A/A	A/A	A/A	A/A	A/A	A/A	C/C	A/A	A/A	C/C	A/A
Chr6LG2_398078641	6LG2	123.599	G/G	G/G	T/T	T/T	T/T	T/G	G/G	T/T	T/T	T/T	T/T	T/T	T/T	G/G	G/G	G/G	T/T	T/T	T/T	T/G	T/T	T/T	G/G	T/T	T/T	G/G	G/G	G/G	G/G	T/T	T/T	G/G	T/T	T/T	T/T	T/T	T/T	T/T	T/T	T/T	T/T	T/T	G/G	T/T	T/T	G/G	T/T
Chr6LG2_397970788	6LG2	123.909	A/A	A/A	G/G	G/G	G/G	A/G	A/A	G/G	G/G	G/G	G/G	G/G	G/G	A/A	A/A	A/A	G/G	G/G	G/G	A/G	G/G	G/G	A/A	G/G	G/G	A/A	A/A	A/A	A/A	G/G	G/G	A/A	G/G	G/G	G/G	G/G	G/G	G/G	G/G	G/G	G/G	G/G	A/A	G/G	G/G	A/A	G/G
Chr6LG2_398939818	6LG2	124.222	G/G	G/G	T/G	T/T	T/T	T/G	G/G	T/T	T/T	T/T	T/T	T/T	T/T	G/G	G/G	G/G	T/T	T/T	T/T	T/G	T/T	T/T	G/G	T/T	T/T	G/G	G/G	G/G	G/G	T/T	T/T	G/G	T/T	T/T	T/T	T/T	T/T	T/T	T/T	T/T	T/T	T/T	G/G	T/T	T/T	G/G	T/T
Chr6LG2_404709245	6LG2	130.733	C/C	C/C	C/C	T/T	T/T	T/C	C/C	T/T	T/T	T/T	T/T	T/T	T/T	C/C	T/C	T/T	T/T	T/T	T/T	T/C	T/T	T/T	C/C	T/T	T/T	T/T	C/C	C/C	C/C	T/T	T/T	C/C	T/T	T/T	T/T	T/T	C/C	T/T	T/T	C/C	T/T	T/T	C/C	T/T	T/T	C/C	T/T
Chr6LG2_415754108	6LG2	131.374	T/T	T/T	T/T	G/G	G/G	T/G	T/T	G/G	G/G	G/G	G/G	G/G	G/G	T/T	T/G	G/G	G/G	G/G	G/G	T/G	G/G	G/G	T/T	G/G	G/G	G/G	T/T	T/T	T/T	G/G	G/G	T/T	G/G	G/G	G/G	G/G	T/T	G/G	G/G	T/T	G/G	G/G	T/T	G/G	G/G	T/T	G/G
Chr6LG2_38470326	6LG2	131.697	T/T	T/T	T/T	T/T	G/G	---	T/T	G/G	G/G	G/G	G/G	G/G	G/G	T/T	T/G	G/G	G/G	G/G	G/G	T/G	G/G	G/G	T/T	G/G	G/G	G/G	T/T	T/T	T/T	G/G	G/G	T/T	G/G	G/G	G/G	G/G	T/T	G/G	G/G	T/T	G/G	G/G	T/T	G/G	G/G	T/T	G/G
Chr6LG2_406754028	6LG2	132.346	A/A	A/A	A/A	A/A	G/G	A/G	A/A	G/G	G/G	G/G	G/G	G/G	G/G	A/A	A/G	G/G	G/G	G/G	G/G	A/G	G/G	G/G	A/A	G/G	G/G	G/G	A/A	A/A	A/A	G/G	G/G	A/A	G/G	G/G	G/G	G/G	A/A	G/G	G/G	A/A	G/G	G/G	A/A	G/G	G/G	A/A	G/G
Chr6LG2_33073191	6LG2	132.682	C/C	C/C	C/C	C/C	T/T	T/C	C/C	T/T	T/T	T/T	T/T	T/T	T/T	C/C	T/C	T/T	T/T	T/T	T/T	T/C	T/T	T/T	C/C	T/T	T/T	T/T	C/C	C/C	C/C	T/T	T/T	C/C	T/T	T/T	T/T	T/T	C/C	---	T/T	C/C	T/T	T/T	C/C	T/T	T/T	C/C	---
Chr6LG2_416866698	6LG2	134.153	G/G	G/G	G/G	G/G	A/A	A/G	G/G	---	A/A	A/A	---	---	A/A	G/G	A/G	A/A	---	---	A/A	A/G	A/G	A/A	G/G	A/A	A/A	---	G/G	G/G	G/G	A/A	A/A	G/G	A/A	A/A	A/A	A/A	G/G	A/A	A/A	G/G	A/A	A/A	G/G	A/A	A/A	G/G	A/A
Chr5LG3_1669700	5LG3	0	A/A	C/C	A/C	C/C	A/A	A/A	A/A	A/A	C/C	C/C	C/C	C/C	A/A	A/A	A/C	C/C	C/C	A/A	C/C	A/A	C/C	A/A	C/C	C/C	A/A	C/C	A/A	C/C	C/C	A/C	C/C	C/C	C/C	C/C	A/A	A/C	C/C	C/C	C/C	A/A	A/A	C/C	C/C	C/C	C/C	A/A	A/A
Chr5LG3_1786356	5LG3	0.961	A/A	T/T	A/T	T/T	A/A	A/A	A/A	A/A	T/T	T/T	T/T	T/T	A/A	A/A	A/T	T/T	T/T	T/T	T/T	A/A	T/T	A/A	T/T	T/T	A/A	T/T	A/A	T/T	T/T	A/T	T/T	T/T	T/T	T/T	A/A	A/A	T/T	T/T	T/T	A/A	T/T	T/T	T/T	T/T	T/T	A/A	A/A
Chr5LG3_1902102	5LG3	1.282	A/A	G/G	A/G	G/G	A/A	A/G	A/A	A/A	G/G	G/G	G/G	G/G	A/A	A/A	A/G	G/G	G/G	G/G	G/G	A/A	G/G	A/A	G/G	G/G	A/A	G/G	A/G	G/G	G/G	A/G	G/G	G/G	G/G	G/G	A/A	A/G	G/G	G/G	G/G	A/A	G/G	G/G	G/G	G/G	G/G	A/A	A/A
Chr5LG3_3447691	5LG3	1.602	A/A	C/C	A/C	C/C	A/A	A/C	A/A	A/A	C/C	C/C	C/C	C/C	A/A	A/A	A/C	C/C	C/C	C/C	C/C	A/A	C/C	A/A	C/C	C/C	A/A	C/C	A/C	C/C	C/C	A/C	C/C	C/C	C/C	C/C	A/A	A/C	C/C	C/C	C/C	A/A	C/C	C/C	C/C	C/C	C/C	A/A	A/A
Sc03253_72384	scaffold03253	2.26	A/A	A/A	A/C	C/C	A/A	---	A/A	A/A	C/C	C/C	C/C	C/C	A/C	A/A	A/C	C/C	C/C	C/C	C/C	A/A	C/C	A/A	C/C	C/C	A/A	C/C	A/C	C/C	C/C	A/C	C/C	C/C	C/C	C/C	A/A	A/C	C/C	C/C	C/C	A/A	C/C	C/C	C/C	C/C	C/C	A/A	A/A
Chr5LG3_3257305	5LG3	3.939	A/A	A/A	A/C	C/C	A/A	A/C	A/A	A/A	C/C	C/C	C/C	C/C	A/A	A/A	A/C	C/C	C/C	C/C	C/C	A/A	C/C	A/A	C/C	C/C	A/A	C/C	A/C	C/C	C/C	A/C	C/C	C/C	C/C	C/C	A/A	A/C	C/C	C/C	C/C	A/A	C/C	C/C	C/C	C/C	C/C	A/A	A/A
Chr5LG3_362478	5LG3	4.913	T/T	T/T	T/C	C/C	T/T	T/C	T/T	T/T	C/C	C/C	C/C	C/C	T/T	T/T	T/C	C/C	C/C	C/C	C/C	T/T	C/C	T/T	C/C	C/C	T/T	C/C	T/C	C/C	C/C	T/C	C/C	C/C	C/C	C/C	T/T	T/C	C/C	T/T	C/C	T/T	C/C	C/C	C/C	C/C	C/C	T/T	T/T
Chr5LG3_10543909	5LG3	5.887	C/C	C/C	C/G	G/G	C/C	C/G	C/C	C/C	G/G	G/G	G/G	G/G	C/C	C/C	C/G	G/G	C/C	G/G	G/G	C/C	C/C	C/C	G/G	G/G	C/C	G/G	C/G	G/G	G/G	C/G	G/G	G/G	G/G	G/G	C/C	C/G	G/G	C/C	G/G	C/C	G/G	G/G	---	G/G	G/G	C/C	C/C
Chr5LG3_11627815	5LG3	6.208	T/T	T/T	C/C	C/C	T/T	T/T	T/T	T/T	C/C	C/C	C/C	C/C	T/T	T/T	T/C	C/C	T/T	C/C	C/C	T/T	T/T	T/T	C/C	C/C	T/T	C/C	T/C	C/C	C/C	T/C	C/C	C/C	C/C	C/C	T/T	---	C/C	T/T	C/C	T/T	C/C	C/C	---	C/C	C/C	T/T	T/T
Chr5LG3_11799090	5LG3	6.853	G/G	G/G	A/A	A/A	G/G	G/G	G/G	G/G	A/A	A/A	A/A	A/A	G/G	G/G	A/G	A/G	G/G	A/A	A/A	G/G	G/G	G/G	A/A	A/A	G/G	A/A	A/G	A/A	A/A	A/G	A/A	A/A	A/A	A/A	G/G	G/G	A/A	G/G	A/A	G/G	A/A	A/A	A/G	A/A	A/A	G/G	G/G
Chr5LG3_13973404	5LG3	7.173	G/G	G/G	T/T	T/T	G/G	G/G	G/G	G/G	T/T	T/T	T/T	T/T	G/G	G/G	T/G	T/T	G/G	T/T	T/T	G/G	G/G	G/G	T/T	T/T	G/G	T/T	T/G	T/T	T/T	T/G	T/T	T/T	T/T	T/T	G/G	G/G	T/T	G/G	T/T	G/G	T/T	T/T	T/T	T/T	T/T	G/G	G/G
Chr5LG3_15801855	5LG3	7.818	A/A	A/A	G/G	G/G	A/A	A/G	A/A	A/A	G/G	G/G	G/G	G/G	A/A	A/A	A/G	G/G	A/A	G/G	G/G	A/A	A/A	A/A	G/G	G/G	G/G	G/G	A/G	G/G	G/G	A/G	G/G	G/G	G/G	G/G	A/A	A/G	G/G	A/A	G/G	A/A	G/G	G/G	---	G/G	G/G	A/A	A/A
Chr5LG3_16630135	5LG3	8.139	G/G	G/G	A/A	A/A	G/G	---	G/G	G/G	A/A	A/A	A/A	A/A	G/G	G/G	A/G	A/A	G/G	A/A	A/A	G/G	G/G	G/G	A/A	A/A	A/A	A/A	A/G	A/A	A/A	A/G	A/A	A/A	A/A	A/A	G/G	A/G	A/A	G/G	A/A	G/G	A/A	A/A	---	A/A	A/A	G/G	G/G
Chr5LG3_19784184	5LG3	8.457	T/T	T/T	C/C	C/C	T/T	T/T	T/T	T/T	C/C	C/C	C/C	C/C	T/T	T/T	T/C	C/C	T/T	C/C	C/C	T/T	T/T	T/T	C/C	C/C	C/C	C/C	T/C	C/C	C/C	T/C	C/C	C/C	C/C	C/C	T/T	T/C	C/C	T/T	C/C	T/T	C/C	C/C	---	C/C	C/C	T/T	T/T
Chr5LG3_18273525	5LG3	8.776	G/G	G/G	A/A	A/A	G/G	G/G	G/G	G/G	A/A	A/A	A/A	G/G	G/G	G/G	A/G	A/A	G/G	A/A	A/A	G/G	G/G	G/G	A/A	A/A	A/A	A/A	A/G	A/A	A/A	A/G	A/A	A/A	A/A	A/A	G/G	A/G	A/A	G/G	A/A	G/G	A/A	A/A	A/G	A/A	A/A	G/G	G/G
Chr5LG3_22130427	5LG3	9.096	C/C	C/C	T/T	T/T	C/C	C/C	C/C	C/C	T/T	T/T	T/T	C/C	C/C	C/C	T/C	T/T	C/C	T/T	T/T	C/C	C/C	C/C	T/T	T/T	T/T	T/T	C/C	T/T	T/T	C/C	T/T	T/T	T/T	T/T	C/C	C/C	T/T	C/C	T/T	C/C	T/T	T/T	T/C	T/T	T/T	C/C	C/C
Chr5LG3_21809921	5LG3	9.415	G/G	G/G	C/C	C/C	G/G	C/G	G/G	G/G	C/C	C/C	C/C	G/G	C/C	G/G	C/G	C/C	G/G	C/C	C/C	G/G	G/G	G/G	C/C	C/C	C/C	C/C	G/G	C/C	C/C	G/G	C/C	C/C	C/C	C/C	G/G	---	C/C	G/G	C/C	G/G	C/C	C/C	C/C	C/C	C/C	G/G	G/G
Chr5LG3_23281626	5LG3	9.742	C/C	C/C	T/C	T/T	C/C	C/C	C/C	C/C	T/T	---	T/T	C/C	T/T	C/C	T/C	T/T	C/C	T/T	T/T	C/C	C/C	C/C	T/T	T/T	T/T	T/T	C/C	T/T	T/T	C/C	T/T	T/T	---	T/T	C/C	C/C	T/T	C/C	T/T	C/C	T/T	T/T	---	T/T	T/T	C/C	C/C
Chr5LG3_23897159	5LG3	11.093	T/T	---	C/C	C/C	T/T	T/C	T/T	T/T	C/C	C/C	C/C	T/T	C/C	T/T	C/C	C/C	T/C	C/C	C/C	T/T	T/T	T/T	C/C	C/C	C/C	C/C	T/T	C/C	C/C	T/T	C/C	C/C	C/C	C/C	T/T	T/T	C/C	T/T	C/C	T/T	C/C	C/C	C/C	C/C	C/C	T/T	T/T
Chr5LG3_27311212	5LG3	11.734	G/G	G/G	A/A	A/A	G/G	---	G/G	G/G	A/A	A/A	A/A	G/G	A/A	G/G	A/A	A/A	G/G	A/A	A/A	G/G	G/G	G/G	A/A	A/A	A/A	A/A	G/G	A/A	A/A	G/G	A/A	A/A	A/A	A/A	G/G	G/G	A/A	G/G	A/A	G/G	A/A	A/A	A/A	A/A	A/A	G/G	G/G
Chr5LG3_27374960	5LG3	12.055	A/A	A/A	G/G	G/G	A/A	A/G	A/A	A/A	G/G	G/G	G/G	A/A	G/G	A/A	G/G	G/G	A/A	G/G	G/G	A/A	A/A	A/A	G/G	G/G	G/G	G/G	A/A	A/A	G/G	A/A	G/G	G/G	G/G	G/G	A/A	A/A	G/G	A/A	G/G	A/A	G/G	G/G	G/G	G/G	G/G	A/A	A/A
Chr5LG3_30337875	5LG3	14.406	T/T	T/T	G/G	G/G	T/T	T/G	T/T	T/T	G/G	G/G	G/G	T/T	G/G	T/T	G/G	G/G	T/T	G/G	T/T	T/T	T/T	T/T	G/G	G/G	G/G	T/T	T/T	T/T	G/G	T/T	G/G	G/G	G/G	G/G	T/T	T/T	G/G	T/G	G/G	T/T	G/G	T/T	G/G	G/G	G/G	T/T	T/T
Chr5LG3_20645755	5LG3	15.413	T/T	T/T	---	C/C	T/T	T/T	T/T	T/T	C/C	---	C/C	T/T	C/C	T/T	C/C	C/C	T/T	C/C	T/T	T/T	T/T	T/T	C/C	C/C	C/C	T/T	T/T	T/T	C/C	T/T	C/C	C/C	C/C	C/C	T/T	C/C	C/C	T/T	C/C	T/T	C/C	T/T	C/C	C/C	C/C	T/T	T/T
Chr5LG3_32723811	5LG3	15.748	T/T	T/T	G/G	G/G	T/T	T/T	T/T	T/T	G/G	G/G	G/G	T/T	G/G	T/T	G/G	G/G	---	G/G	T/T	T/T	T/T	T/T	G/G	G/G	G/G	T/T	T/G	T/T	T/T	T/T	G/G	G/G	G/G	G/G	T/G	G/G	G/G	T/T	G/G	T/T	G/G	T/T	G/G	G/G	G/G	T/T	T/T
Chr5LG3_34138629	5LG3	16.438	A/A	A/A	G/G	G/G	A/A	A/A	A/A	A/A	G/G	G/G	A/A	A/A	G/G	A/A	G/G	G/G	A/A	G/G	A/G	A/A	A/A	A/A	G/G	G/G	G/G	A/A	G/G	A/A	A/A	A/A	G/G	G/G	G/G	G/G	A/A	G/G	G/G	A/G	A/A	A/A	G/G	A/A	G/G	G/G	G/G	A/A	A/A
Chr5LG3_34372632	5LG3	16.795	C/C	C/C	T/C	T/T	C/C	C/C	C/C	C/C	T/T	T/T	C/C	C/C	---	C/C	T/T	T/T	C/C	T/T	C/C	C/C	C/C	C/C	T/T	T/T	T/T	C/C	C/C	C/C	C/C	C/C	T/T	T/T	T/T	T/T	C/C	T/T	T/T	C/C	C/C	C/C	T/T	C/C	T/T	T/T	T/T	C/C	C/C
Chr5LG3_138833776	5LG3	0	---	G/G	G/G	A/A	G/G	G/G	A/A	A/A	G/G	G/G	G/G	A/A	A/A	A/A	A/G	A/A	A/A	A/A	A/A	A/G	A/A	G/G	A/A	G/G	A/A	G/G	G/G	G/G	---	G/G	G/G	---	G/G	G/G	---	A/A	G/G	A/G	G/G	G/G	A/A	G/G	A/G	A/A	A/A	G/G	G/G
Chr5LG3_95990630	5LG3	6.078	T/T	T/T	T/T	G/G	T/T	T/T	G/G	G/G	T/T	T/T	T/T	G/G	G/G	G/G	T/T	T/T	G/G	G/G	G/G	---	G/G	G/G	G/G	T/T	G/G	T/T	T/T	T/T	G/G	T/T	T/T	T/T	T/T	T/T	G/G	G/G	T/T	T/G	T/T	G/G	T/G	T/T	T/G	G/G	G/G	T/T	T/T
Chr5LG3_96635533	5LG3	7.385	T/T	T/T	T/T	C/C	T/T	T/T	C/C	C/C	T/T	T/T	T/T	C/C	C/C	C/C	T/T	T/T	C/C	C/C	C/C	T/C	C/C	C/C	C/C	T/T	C/C	T/T	T/T	T/T	C/C	T/T	T/T	T/T	T/T	T/T	C/C	C/C	T/T	T/T	T/T	C/C	T/C	T/T	T/C	C/C	C/C	T/T	T/T
Chr5LG3_99770531	5LG3	7.737	A/G	---	A/G	G/G	A/G	A/G	G/G	G/G	A/A	---	---	G/G	G/G	G/G	---	A/A	G/G	G/G	G/G	G/G	G/G	G/G	G/G	---	G/G	---	---	A/A	G/G	A/A	A/A	A/A	A/A	A/A	G/G	G/G	A/A	G/G	A/A	G/G	G/G	---	G/G	G/G	G/G	A/A	A/A
Chr5LG3_106315668	5LG3	8.442	A/A	A/A	A/A	G/G	A/A	A/A	G/G	G/G	A/A	A/A	A/A	G/G	G/G	G/G	A/A	A/A	G/G	G/G	G/G	A/G	G/G	G/G	G/G	A/A	G/G	A/A	A/A	A/A	G/G	A/A	A/A	A/A	A/A	A/A	G/G	A/A	A/A	A/G	A/A	G/G	A/G	A/A	A/G	G/G	G/G	A/A	A/A
Chr5LG3_124909658	5LG3	12.242	T/T	T/T	---	G/G	G/G	T/G	G/G	T/T	T/T	T/T	T/T	G/G	G/G	G/G	T/T	T/T	G/G	G/G	G/G	T/G	G/G	G/G	G/G	T/T	G/G	T/T	T/T	T/T	G/G	T/T	T/T	T/T	T/T	T/T	G/G	T/T	T/T	T/T	T/T	G/G	T/G	T/T	T/T	G/G	G/G	T/T	G/G
Chr5LG3_125721882	5LG3	12.569	G/G	G/G	A/A	A/A	A/A	A/A	A/A	G/G	G/G	G/G	G/G	A/A	A/A	A/A	G/G	G/G	A/A	A/A	A/A	A/G	A/A	A/A	A/A	G/G	A/A	G/G	G/G	G/G	A/A	G/G	G/G	---	G/G	G/G	A/A	G/G	G/G	---	G/G	A/A	A/G	---	---	A/A	A/A	G/G	A/A
Chr5LG3_125583081	5LG3	12.914	C/C	C/C	C/C	T/T	T/T	---	T/T	C/C	C/C	C/C	C/C	T/T	---	T/T	C/C	C/C	T/T	T/T	T/T	T/C	---	T/T	T/T	C/C	T/T	C/C	C/C	C/C	T/T	C/C	C/C	T/T	C/C	C/C	T/T	C/C	C/C	C/C	C/C	T/T	C/C	C/C	C/C	T/T	T/T	C/C	T/T
Chr5LG3_127489698	5LG3	13.247	G/G	G/G	A/G	A/A	G/G	G/G	A/A	G/G	G/G	G/G	G/G	A/A	A/A	A/A	G/G	G/G	A/A	A/A	A/A	A/G	A/A	A/A	A/A	G/G	A/A	G/G	G/G	G/G	A/A	G/G	G/G	A/A	G/G	G/G	A/A	G/G	G/G	G/G	G/G	A/A	A/G	G/G	G/G	A/A	A/A	G/G	A/A
Chr5LG3_147588124	5LG3	20.654	A/A	A/A	G/G	G/G	A/A	A/A	G/G	A/A	G/G	G/G	A/A	G/G	G/G	G/G	A/G	A/A	A/G	G/G	G/G	A/G	G/G	G/G	G/G	G/G	G/G	A/A	A/A	A/A	G/G	A/A	G/G	G/G	A/A	A/A	G/G	A/A	A/A	A/G	A/A	G/G	A/G	A/A	A/G	A/A	A/A	A/A	G/G
Chr5LG3_151997467	5LG3	20.978	T/T	T/T	C/C	C/C	T/T	T/T	C/C	T/T	C/C	C/C	T/T	C/C	C/C	C/C	T/C	T/T	T/C	C/C	C/C	T/C	C/C	C/C	C/C	C/C	C/C	T/T	T/T	T/T	C/C	T/T	C/C	C/C	T/T	T/T	C/C	T/T	T/T	T/C	T/T	C/C	T/C	T/T	T/C	T/T	T/T	T/T	C/C
Chr5LG3_173489623	5LG3	27.635	C/C	C/C	A/A	A/A	C/C	C/C	A/A	C/C	A/A	A/A	A/A	A/A	A/A	A/A	A/C	C/C	C/C	C/C	A/A	A/A	C/C	A/A	A/A	A/A	A/A	C/C	C/C	C/C	A/A	C/C	A/A	A/C	C/C	C/C	A/A	C/C	A/A	C/C	C/C	A/A	A/C	C/C	C/C	C/C	C/C	C/C	A/A
Sc01530_287480	scaffold01530	0	T/T	T/T	T/T	C/C	T/T	T/T	T/T	C/C	T/T	T/T	T/C	C/C	C/C	C/C	C/C	C/C	C/C	C/C	C/C	T/T	C/C	T/T	C/C	T/T	C/C	T/C	T/T	T/T	---	T/T	T/T	T/T	T/C	---	T/T	C/C	T/T	T/C	T/T	T/T	C/C	T/T	T/C	C/C	C/C	T/T	T/T
Sc00998_11884	scaffold00998	0.379	A/A	A/A	---	C/C	A/A	A/A	C/C	C/C	A/A	A/A	A/A	C/C	C/C	C/C	---	C/C	C/C	C/C	C/C	A/A	C/C	A/A	C/C	A/A	C/C	A/A	---	A/A	A/A	A/A	A/A	A/A	A/A	A/A	A/A	C/C	A/A	A/A	A/A	A/A	C/C	A/A	A/C	C/C	C/C	A/A	A/A
Chr5LG3_102066059	5LG3	9.103	G/G	G/G	A/G	A/A	G/G	G/G	A/A	A/A	G/G	---	G/G	A/A	A/A	A/A	G/G	---	A/A	A/A	A/A	A/A	A/A	A/A	A/A	G/G	A/A	G/G	G/G	G/G	A/A	G/G	G/G	G/G	G/G	G/G	A/A	A/A	---	A/G	G/G	A/A	A/G	G/G	A/G	A/A	A/A	---	G/G
Chr5LG3_104672809	5LG3	9.484	T/T	T/C	T/T	C/C	T/T	T/T	C/C	C/C	T/T	T/T	---	C/C	C/C	C/C	T/T	T/C	C/C	C/C	C/C	C/C	C/C	C/C	C/C	T/T	C/C	T/T	T/T	T/T	C/C	T/C	---	T/C	T/T	T/T	C/C	T/T	T/T	T/T	T/T	C/C	T/C	T/T	T/T	C/C	C/C	T/T	T/T
Sc02059_140462	scaffold02059	22.375	C/C	C/C	T/C	T/T	C/C	C/C	T/T	C/C	T/T	T/T	C/C	T/T	T/T	T/T	T/C	C/C	T/C	T/T	T/T	T/C	T/C	T/T	T/T	T/T	T/T	C/C	C/C	C/C	T/T	C/C	T/T	T/T	C/C	C/C	T/T	C/C	C/C	C/C	C/C	T/T	---	C/C	C/C	C/C	C/C	C/C	T/T
Sc00797_44275	scaffold00797	31.109	G/G	G/G	A/A	A/A	A/A	A/A	A/A	G/G	G/G	G/G	G/G	A/A	A/A	A/A	G/G	G/G	A/A	A/A	A/A	A/A	A/A	A/A	A/A	G/G	A/A	G/G	G/G	G/G	A/A	G/G	G/G	A/A	G/G	G/G	A/A	G/G	G/G	A/G	G/G	A/A	A/G	G/G	A/G	A/A	A/A	G/G	A/A
Chr5LG3_247944821	5LG3	0	A/A	A/A	G/G	G/G	A/A	A/A	A/A	A/A	G/G	A/A	A/A	G/G	A/A	G/G	A/A	G/G	A/A	A/A	G/G	A/A	A/G	G/G	G/G	A/G	G/G	A/A	A/G	A/A	A/A	A/A	G/G	G/G	A/A	A/A	A/A	A/A	G/G	G/G	A/G	G/G	A/A	A/A	A/G	A/A	A/A	G/G	G/G
Chr5LG3_251001377	5LG3	0.316	C/C	C/C	T/T	T/T	C/C	C/C	C/C	C/C	T/T	C/C	C/C	T/T	C/C	T/T	C/C	T/T	C/C	C/C	C/C	C/C	C/C	T/T	T/T	---	T/T	C/C	T/C	C/C	C/C	C/C	T/T	T/C	C/C	C/C	C/C	C/C	T/T	T/T	T/C	T/T	C/C	C/C	C/C	C/C	C/C	T/T	T/T
Chr5LG3_251993587	5LG3	0.979	C/C	C/C	T/T	T/T	C/C	C/C	C/C	C/C	T/T	C/C	C/C	T/T	C/C	T/T	C/C	T/T	C/C	C/C	C/C	C/C	C/C	T/T	T/T	---	T/T	C/C	T/C	C/C	C/C	C/C	T/T	T/C	C/C	C/C	C/C	C/C	T/T	T/T	T/C	T/T	C/C	C/C	C/C	C/C	C/C	T/T	T/T
Chr5LG3_252398448	5LG3	1.65	G/G	G/G	A/A	A/A	G/G	G/G	G/G	G/G	A/A	G/G	G/G	A/A	G/G	A/A	G/G	A/A	G/G	G/G	G/G	G/G	G/G	A/A	A/A	---	A/A	G/G	A/G	G/G	G/G	G/G	A/A	A/G	G/G	G/G	G/G	G/G	A/A	A/A	A/G	A/A	G/G	G/G	---	G/G	G/G	A/A	A/A
Chr5LG3_256494185	5LG3	2.618	A/A	A/A	G/G	G/G	A/A	A/A	A/A	A/A	G/G	A/A	A/A	G/G	A/A	G/G	A/A	G/G	A/A	A/A	A/A	A/A	A/A	G/G	G/G	---	G/G	A/A	A/G	A/A	A/A	A/A	G/G	A/G	A/A	A/A	A/A	A/A	G/G	G/G	A/G	G/G	A/A	A/A	A/A	A/A	A/A	G/G	G/G
Chr5LG3_254408272	5LG3	2.934	T/T	T/T	C/C	C/C	T/T	T/T	T/T	T/T	C/C	T/T	T/T	C/C	T/T	C/C	T/T	C/C	T/T	T/T	T/T	T/T	T/T	C/C	C/C	T/T	C/C	T/T	T/C	T/T	T/T	T/T	C/C	T/C	T/T	T/T	T/T	T/T	C/C	C/C	T/C	C/C	T/T	T/T	T/T	T/T	T/T	C/C	C/C
Chr5LG3_260232281	5LG3	3.265	A/A	A/A	G/G	G/G	A/A	A/A	A/A	A/A	G/G	A/A	A/A	G/G	A/A	G/G	A/A	G/G	A/A	G/G	A/A	A/A	A/A	G/G	G/G	A/G	G/G	A/A	G/G	A/A	A/A	A/A	G/G	G/G	A/A	A/A	A/A	A/A	G/G	G/G	G/G	G/G	A/A	A/A	A/G	A/A	A/A	G/G	G/G
Chr4LG4_441255316	4LG4	3.596	A/A	A/A	G/G	G/G	A/A	A/A	A/A	A/A	G/G	A/A	A/A	G/G	A/A	G/G	A/A	G/G	A/A	A/G	A/A	A/A	A/A	G/G	G/G	A/A	G/G	A/A	A/G	A/A	A/A	A/A	G/G	A/G	A/A	A/A	A/A	A/A	G/G	G/G	A/G	G/G	A/A	A/A	A/A	A/A	A/A	G/G	G/G
Chr5LG3_262339417	5LG3	4.242	G/G	G/G	A/A	A/A	G/G	G/G	G/G	G/G	A/A	G/G	G/G	A/A	G/G	A/A	G/G	A/A	G/G	A/G	G/G	G/G	G/G	A/A	A/A	---	A/A	G/G	A/G	G/G	G/G	G/G	A/A	A/A	G/G	G/G	G/G	G/G	A/A	A/A	A/G	A/A	G/G	G/G	A/G	G/G	G/G	A/A	A/A
Chr5LG3_266827256	5LG3	4.562	C/C	A/A	C/C	C/C	A/A	A/A	A/A	A/A	C/C	A/A	A/A	C/C	A/A	C/C	A/A	C/C	A/A	A/C	A/A	A/A	A/A	C/C	C/C	A/A	C/C	A/A	A/C	A/A	A/A	A/A	C/C	C/C	A/A	A/A	A/A	A/A	C/C	C/C	A/C	C/C	A/A	A/A	A/A	A/A	A/A	C/C	C/C
Chr5LG3_268801039	5LG3	4.881	G/G	C/C	G/G	G/G	C/C	C/C	C/C	C/C	G/G	C/C	C/C	G/G	C/C	G/G	C/C	G/G	C/C	C/G	C/C	C/C	C/C	G/G	G/G	C/G	G/G	C/C	C/G	C/C	C/C	C/C	G/G	G/G	C/C	C/C	C/C	C/C	G/G	G/G	C/G	G/G	C/C	C/C	---	C/C	C/C	G/G	G/G
Chr5LG3_271593824	5LG3	5.197	G/G	A/A	G/G	G/G	A/A	A/A	A/A	A/A	G/G	G/G	A/A	G/G	A/A	G/G	A/A	G/G	A/A	A/G	A/A	A/A	A/A	G/G	G/G	A/G	G/G	A/A	G/G	A/A	A/A	A/A	G/G	G/G	A/A	A/A	A/A	A/A	G/G	G/G	A/G	G/G	A/A	A/A	A/A	A/A	A/A	G/G	G/G
Chr5LG3_286253064	5LG3	5.834	T/T	C/C	T/T	T/T	C/C	C/C	T/T	C/C	T/T	T/T	C/C	T/T	C/C	T/T	C/C	T/T	C/C	T/C	C/C	C/C	C/C	T/T	T/T	T/C	T/T	C/C	T/T	C/C	C/C	C/C	T/T	T/T	C/C	C/C	C/C	T/T	T/T	T/T	T/C	T/T	C/C	C/C	C/C	C/C	C/C	T/T	T/T
Chr5LG3_286705208	5LG3	6.151	G/G	A/A	G/G	G/G	A/A	A/A	G/G	A/A	G/G	G/G	A/A	G/G	A/A	G/G	A/A	G/G	A/A	A/G	A/A	A/A	A/A	G/G	G/G	A/G	G/G	A/A	G/G	A/A	A/A	A/A	G/G	G/G	A/A	A/A	A/A	G/G	G/G	G/G	A/G	G/G	A/A	A/A	A/A	A/A	A/A	G/G	G/G
Chr5LG3_278082430	5LG3	6.792	A/A	G/G	A/A	A/A	G/G	G/G	A/A	G/G	A/A	A/A	G/G	A/A	G/G	A/A	G/G	A/A	G/G	A/G	G/G	G/G	G/G	A/A	A/A	A/G	A/A	G/G	A/A	G/G	G/G	G/G	A/A	A/A	G/G	G/G	G/G	A/A	A/A	A/A	A/G	A/A	G/G	G/G	G/G	G/G	G/G	A/A	A/A
Chr5LG3_301189764	5LG3	8.099	G/G	A/A	G/G	G/G	A/A	A/G	G/G	A/A	G/G	G/G	A/A	G/G	A/A	G/G	A/A	G/G	A/A	A/A	A/A	A/A	A/A	G/G	G/G	A/G	G/G	A/A	G/G	A/A	A/A	A/A	G/G	G/G	A/A	A/A	A/A	G/G	G/G	G/G	A/A	G/G	A/A	G/G	A/A	A/A	A/A	G/G	G/G
Chr5LG3_303358259	5LG3	8.408	A/A	G/G	A/A	A/A	G/G	A/G	A/A	G/G	A/A	A/A	G/G	A/A	G/G	A/A	G/G	A/A	G/G	G/G	G/G	G/G	G/G	A/A	A/A	---	A/A	G/G	A/A	G/G	G/G	G/G	A/A	G/G	G/G	G/G	G/G	A/A	A/A	A/A	G/G	A/A	G/G	A/A	A/G	G/G	G/G	A/A	A/A
Chr5LG3_314712101	5LG3	8.718	T/T	C/C	T/T	T/T	C/C	T/C	T/T	C/C	T/T	T/T	C/C	T/T	C/C	T/T	C/C	T/T	C/C	C/C	C/C	C/C	C/C	T/T	T/T	---	T/T	C/C	T/T	C/C	C/C	C/C	T/T	C/C	C/C	C/C	C/C	T/T	T/T	T/T	C/C	T/T	C/C	T/T	T/C	C/C	C/C	T/T	T/T
Chr5LG3_327438637	5LG3	9.043	T/T	G/G	T/T	T/T	G/G	T/G	T/T	G/G	T/T	T/T	G/G	T/T	G/G	T/T	T/G	T/T	G/G	G/G	G/G	G/G	G/G	T/T	T/T	T/G	T/T	G/G	T/T	G/G	G/G	G/G	T/T	G/G	G/G	G/G	G/G	T/T	T/T	T/T	G/G	T/T	G/G	T/T	G/G	G/G	G/G	T/T	T/T
Chr5LG3_329459793	5LG3	9.393	T/T	G/G	T/G	T/T	G/G	---	T/T	G/G	T/T	T/T	G/G	T/T	G/G	T/T	---	T/T	G/G	G/G	G/G	G/G	G/G	T/T	T/T	T/T	T/T	G/G	T/T	G/G	G/G	G/G	T/T	G/G	G/G	G/G	G/G	T/T	T/T	T/T	G/G	T/T	G/G	T/T	G/G	G/G	G/G	T/G	T/T
Chr5LG3_340293169	5LG3	10.092	A/A	G/G	A/A	A/A	G/G	G/G	A/A	G/G	A/A	A/A	G/G	A/A	G/G	A/A	A/G	A/A	G/G	G/G	G/G	G/G	G/G	A/A	A/A	A/G	A/A	G/G	A/A	G/G	G/G	G/G	A/A	G/G	G/G	G/G	G/G	A/A	A/A	A/A	G/G	A/A	G/G	A/A	---	G/G	G/G	A/A	A/A
Chr5LG3_325169921	5LG3	10.725	A/A	G/G	A/A	A/A	G/G	G/G	A/A	G/G	A/A	A/A	G/G	A/A	G/G	G/G	A/G	A/A	G/G	G/G	G/G	G/G	G/G	A/A	A/A	A/G	A/A	G/G	A/A	G/G	G/G	G/G	A/A	G/G	G/G	G/G	G/G	A/A	A/A	A/A	G/G	A/A	G/G	A/A	G/G	G/G	G/G	A/A	A/A
Chr5LG3_402084834	5LG3	11.041	A/A	G/G	A/A	A/A	G/G	G/G	A/A	G/G	A/A	A/A	G/G	A/A	G/G	G/G	A/G	A/A	G/G	G/G	G/G	G/G	G/G	A/A	A/A	---	A/A	G/G	A/A	G/G	G/G	G/G	A/A	G/G	G/G	G/G	G/G	A/A	A/A	A/A	G/G	A/A	G/G	A/A	G/G	G/G	G/G	A/A	A/A
Ssc8329_18213	super-scaffold8329	11.379	A/A	G/G	A/A	A/A	G/G	G/G	A/A	G/G	A/G	A/A	G/G	A/A	G/G	G/G	G/G	A/A	G/G	G/G	G/G	G/G	G/G	A/A	A/A	G/G	---	G/G	A/A	G/G	G/G	G/G	A/A	G/G	G/G	G/G	G/G	A/A	A/A	A/A	G/G	A/A	G/G	A/A	G/G	G/G	G/G	A/A	A/A
Sc01719_47201	scaffold01719	11.715	T/T	C/C	T/T	T/T	C/C	C/C	T/T	C/C	T/T	T/T	C/C	T/T	C/C	C/C	T/C	T/T	C/C	C/C	C/C	C/C	C/C	T/T	T/T	T/C	T/T	C/C	T/T	C/C	C/C	C/C	T/T	C/C	C/C	C/C	C/C	T/T	T/T	T/T	C/C	T/T	C/C	T/T	C/C	C/C	C/C	T/T	T/T
Chr1LG6_200504426	1LG6	12.053	T/T	G/G	T/T	T/T	G/G	G/G	T/T	G/G	T/T	T/T	G/G	T/T	G/G	G/G	G/G	T/T	G/G	G/G	G/G	G/G	G/G	T/T	T/T	G/G	T/T	G/G	T/T	G/G	G/G	G/G	T/T	G/G	G/G	G/G	G/G	T/T	T/T	---	G/G	T/T	G/G	T/T	G/G	G/G	G/G	T/T	T/T
Chr5LG3_386429176	5LG3	12.398	A/A	G/G	A/A	A/A	G/G	G/G	A/A	G/G	A/A	A/A	G/G	A/A	G/G	G/G	---	A/A	---	G/G	G/G	G/G	G/G	A/A	A/A	A/A	A/A	G/G	A/A	G/G	G/G	G/G	A/A	G/G	G/G	G/G	G/G	A/A	A/A	A/A	G/G	A/A	G/G	A/A	A/G	G/G	G/G	A/A	A/A
Chr5LG3_427795627	5LG3	12.714	T/T	G/G	T/T	T/T	G/G	G/G	T/T	G/G	T/T	T/T	G/G	T/T	G/G	G/G	T/G	T/T	G/G	G/G	G/G	G/G	G/G	T/T	T/T	T/G	T/T	G/G	G/G	G/G	G/G	G/G	T/T	G/G	G/G	G/G	G/G	T/T	T/T	T/T	G/G	T/T	G/G	T/T	G/G	G/G	G/G	T/T	T/T
Chr5LG3_430121811	5LG3	13.025	G/G	T/T	G/G	G/G	T/T	T/T	G/G	T/T	G/G	G/G	T/T	G/G	T/T	G/G	T/G	G/G	T/T	T/T	T/T	T/T	T/T	G/G	G/G	T/G	G/G	T/T	T/T	T/T	T/T	T/T	G/G	T/T	T/T	T/T	T/T	G/G	G/G	G/G	T/T	G/G	T/T	G/G	T/T	T/T	T/T	G/G	G/G
Chr5LG3_436702595	5LG3	13.343	A/A	C/C	A/A	A/A	C/C	C/C	A/A	C/C	A/A	A/A	C/C	A/A	C/C	A/A	A/C	A/A	C/C	C/C	C/C	C/C	C/C	A/A	A/A	A/C	A/A	C/C	C/C	C/C	C/C	C/C	A/A	C/C	C/C	C/C	C/C	A/C	A/A	A/A	C/C	A/A	C/C	A/A	C/C	C/C	C/C	A/A	A/A
Chr5LG3_442342025	5LG3	13.976	G/G	G/G	A/A	A/A	G/G	G/G	A/A	G/G	A/A	A/A	G/G	A/A	G/G	A/A	A/G	A/A	G/G	G/G	G/G	G/G	G/G	A/A	A/A	A/G	A/A	G/G	G/G	G/G	G/G	G/G	A/A	G/G	G/G	G/G	G/G	A/A	A/A	A/A	G/G	A/A	G/G	A/A	G/G	G/G	G/G	A/A	A/A
Chr5LG3_442052800	5LG3	14.285	C/C	C/C	A/A	A/A	A/C	C/C	A/A	C/C	A/A	A/A	C/C	A/A	C/C	A/A	A/C	A/A	C/C	C/C	C/C	C/C	C/C	A/A	A/A	A/C	A/A	C/C	C/C	C/C	C/C	C/C	A/A	C/C	C/C	C/C	C/C	A/A	A/A	A/A	C/C	A/A	C/C	A/A	C/C	C/C	C/C	A/A	A/A
Chr5LG3_439851658	5LG3	14.595	T/T	G/G	G/G	G/G	T/T	T/T	G/G	T/T	G/G	G/G	T/T	G/G	T/T	G/G	T/G	G/G	T/T	T/T	T/T	T/T	T/T	G/G	G/G	T/G	G/G	T/T	T/T	T/T	T/T	T/T	G/G	T/T	T/T	T/T	T/T	G/G	G/G	G/G	T/T	G/G	T/T	G/G	---	T/T	T/T	G/G	G/G
Chr5LG3_449181213	5LG3	16.188	T/T	C/C	C/C	C/C	T/T	T/T	C/C	T/T	C/C	C/C	T/T	C/C	T/T	C/C	T/C	C/C	T/T	T/T	T/T	T/T	T/T	C/C	C/C	T/C	C/C	T/T	T/T	T/T	T/T	---	C/C	T/T	T/T	T/T	T/T	C/C	C/C	C/C	T/T	C/C	T/T	C/C	T/C	T/T	T/T	C/C	C/C
Chr5LG3_462246878	5LG3	16.813	G/G	T/T	T/T	T/T	G/G	G/G	T/T	G/G	T/T	T/T	G/G	T/T	G/G	T/T	T/G	T/T	G/G	G/G	G/G	G/G	G/G	T/T	T/T	T/G	T/T	G/G	G/G	G/G	G/G	G/G	T/T	G/G	G/G	G/G	G/G	T/T	T/T	T/T	G/G	T/T	G/G	T/T	---	G/G	G/G	T/T	T/T
Chr5LG3_458280958	5LG3	17.446	A/A	C/C	C/C	C/C	A/A	A/A	C/C	A/A	C/C	C/C	A/A	C/C	A/A	C/C	A/C	C/C	A/A	A/A	A/A	A/A	A/A	C/C	C/C	A/C	C/C	A/A	A/A	A/A	A/A	A/A	C/C	A/A	A/A	A/A	A/A	C/C	C/C	C/C	A/A	C/C	A/A	C/C	A/A	A/A	A/A	C/C	C/C
Chr5LG3_463119331	5LG3	17.765	A/A	C/C	C/C	C/C	A/A	A/A	C/C	A/A	C/C	C/C	A/A	C/C	A/A	C/C	A/C	C/C	A/A	A/A	A/C	A/A	A/A	C/C	C/C	A/A	C/C	A/A	A/A	A/A	A/A	A/A	C/C	A/A	A/A	A/A	A/A	C/C	C/C	C/C	A/A	C/C	A/A	C/C	---	A/A	A/A	C/C	C/C
Chr5LG3_463190083	5LG3	18.077	C/C	T/T	T/T	T/T	C/C	C/C	T/T	C/C	T/T	T/T	C/C	T/T	C/C	T/T	T/C	T/T	C/C	C/C	T/C	C/C	C/C	T/T	T/T	C/C	T/T	C/C	C/C	C/C	C/C	C/C	T/T	C/C	C/C	C/C	C/C	T/T	T/T	T/T	C/C	T/T	C/C	T/T	C/C	C/C	C/C	T/T	T/T
Chr5LG3_464337467	5LG3	18.402	A/A	G/G	G/G	G/G	A/A	A/A	G/G	A/A	G/G	G/G	A/A	G/G	A/A	G/G	A/G	G/G	A/A	A/A	A/G	A/A	A/A	G/G	G/G	A/A	G/G	A/A	A/A	A/A	A/A	A/A	G/G	A/A	A/A	A/A	A/A	G/G	G/G	G/G	A/A	G/G	A/A	G/G	A/A	A/A	A/A	G/G	G/G
Chr5LG3_468839793	5LG3	19.06	A/A	G/G	G/G	G/G	A/A	A/A	G/G	A/A	G/G	G/G	A/A	G/G	A/A	G/G	A/G	G/G	A/A	A/A	A/G	A/A	A/A	G/G	G/G	A/A	G/G	A/A	A/A	G/G	A/A	A/A	G/G	A/A	A/A	A/A	A/A	G/G	G/G	G/G	A/A	G/G	A/A	G/G	---	A/A	A/A	G/G	G/G
Chr5LG3_472209862	5LG3	19.705	A/A	T/T	T/T	T/T	A/A	A/A	T/T	A/A	T/T	T/T	A/A	T/T	A/A	T/T	A/T	T/T	---	A/A	---	A/A	A/A	T/T	T/T	A/A	T/T	A/A	A/A	T/T	A/A	A/A	T/T	A/A	A/A	A/A	A/A	T/T	T/T	T/T	A/A	T/T	A/A	T/T	---	A/A	A/A	T/T	T/T
Chr5LG3_473678157	5LG3	20.029	C/C	A/A	A/A	A/A	C/C	C/C	A/A	C/C	A/A	A/A	C/C	A/A	C/C	A/A	A/C	A/A	C/C	C/C	A/C	C/C	C/C	A/A	A/A	C/C	A/A	C/C	C/C	A/A	C/C	C/C	A/A	C/C	C/C	C/C	C/C	A/A	A/A	A/A	C/C	A/A	C/C	A/A	C/C	C/C	C/C	A/A	A/A
Chr5LG3_473217073	5LG3	20.666	T/T	C/C	C/C	C/C	T/T	---	C/C	T/T	C/C	C/C	T/T	C/C	T/T	C/C	T/C	C/C	T/T	T/T	T/C	T/T	T/T	C/C	C/C	T/T	C/C	T/T	T/T	C/C	T/T	T/T	C/C	T/T	T/T	T/T	T/T	C/C	C/C	C/C	T/T	C/C	T/T	C/C	T/T	T/T	T/T	C/C	C/C
Chr5LG3_484085917	5LG3	21.622	T/T	C/C	C/C	C/C	T/T	---	C/C	C/C	C/C	C/C	T/T	C/C	T/T	C/C	T/C	C/C	T/T	T/T	C/C	T/T	T/T	C/C	C/C	T/T	C/C	T/T	T/T	C/C	T/T	T/T	C/C	T/T	T/T	T/T	T/T	C/C	C/C	C/C	T/T	C/C	T/T	C/C	T/T	T/T	T/T	C/C	C/C
Chr5LG3_486118188	5LG3	22.251	G/G	A/A	A/A	A/A	G/G	A/G	A/A	A/A	A/A	A/A	G/G	A/A	A/A	A/A	A/G	A/A	G/G	G/G	A/A	G/G	G/G	A/A	A/A	G/G	A/A	G/G	G/G	A/A	G/G	G/G	A/A	G/G	G/G	G/G	G/G	A/A	A/A	A/A	G/G	A/A	G/G	A/A	G/G	G/G	G/G	A/A	A/A
Chr5LG3_486350747	5LG3	22.563	G/G	T/T	T/T	T/T	G/G	---	T/T	T/T	T/T	T/T	G/G	T/T	T/T	T/T	T/G	T/T	G/G	G/G	T/T	G/G	G/G	T/T	T/T	G/G	T/T	G/G	G/G	T/T	G/G	G/G	T/T	G/G	G/G	G/G	G/G	T/T	T/T	T/T	G/G	T/T	G/G	T/T	G/G	G/G	G/G	T/T	T/T
Chr5LG3_490367459	5LG3	24.167	C/C	T/T	T/T	T/T	C/C	---	T/T	T/T	T/T	T/T	C/C	---	C/C	T/T	T/C	T/T	C/C	C/C	C/C	C/C	C/C	T/T	T/T	C/C	T/T	C/C	C/C	T/T	C/C	C/C	T/T	C/C	C/C	C/C	C/C	T/T	T/T	T/T	C/C	T/T	C/C	T/T	C/C	C/C	C/C	T/T	T/T
Chr5LG3_491007550	5LG3	24.479	T/T	C/C	C/C	C/C	T/T	T/T	C/C	C/C	C/C	C/C	T/T	T/T	T/T	C/C	T/C	C/C	T/T	T/T	T/T	T/T	T/T	C/C	C/C	T/T	T/T	T/T	T/T	C/C	T/T	T/T	C/C	T/T	T/T	T/T	T/T	C/C	C/C	C/C	T/T	C/C	T/T	C/C	T/T	T/T	T/T	C/C	C/C
Chr2LG1_438951686	2LG1	24.79	C/C	G/G	G/G	G/G	C/C	---	G/G	G/G	G/G	G/G	C/C	C/C	C/C	G/G	C/G	G/G	C/C	C/C	C/C	C/C	C/C	G/G	G/G	C/C	C/C	C/C	C/C	G/G	C/C	C/C	G/G	C/C	C/C	C/C	C/C	G/G	G/G	G/G	C/C	G/G	C/C	G/G	C/C	C/C	C/C	G/G	G/G
Chr5LG3_498806235	5LG3	25.415	G/G	A/A	A/A	A/A	G/G	A/G	A/A	A/A	A/A	A/A	G/G	G/G	G/G	A/A	A/G	A/A	G/G	G/G	G/G	G/G	G/G	A/A	A/A	G/G	G/G	G/G	G/G	A/A	G/G	G/G	A/A	G/G	G/G	G/G	G/G	A/A	A/A	A/A	G/G	A/A	G/G	A/A	G/G	G/G	G/G	G/G	A/A
Chr5LG3_502590002	5LG3	25.729	T/T	C/C	C/C	C/C	T/T	T/C	C/C	C/C	C/C	C/C	T/T	T/T	T/T	C/C	T/C	C/C	T/T	T/T	T/T	T/T	T/T	C/C	C/C	T/T	T/T	T/T	T/T	T/T	T/T	T/T	C/C	T/T	T/T	T/T	T/T	C/C	C/C	C/C	T/T	C/C	T/T	C/C	T/T	T/T	T/T	T/T	C/C
Chr5LG3_502015470	5LG3	26.044	G/G	T/T	T/T	T/T	G/G	T/G	T/T	T/T	T/T	T/T	G/G	G/G	G/G	T/T	T/G	T/T	G/G	G/G	G/G	G/G	G/G	T/T	T/T	G/G	G/G	G/G	G/G	G/G	G/G	G/G	T/T	G/G	G/G	G/G	G/G	T/T	T/T	T/T	G/G	T/T	G/G	G/G	G/G	G/G	G/G	G/G	T/T
Chr5LG3_503440174	5LG3	26.354	G/G	A/A	A/A	A/A	G/G	G/G	A/A	A/A	A/A	A/A	G/G	A/A	G/G	A/A	A/G	A/A	G/G	G/G	G/G	G/G	G/G	A/A	A/A	G/G	G/G	G/G	G/G	G/G	G/G	G/G	A/A	G/G	G/G	G/G	G/G	A/A	A/A	A/A	G/G	A/A	G/G	G/G	G/G	G/G	G/G	G/G	A/A
Chr5LG3_503667626	5LG3	27.304	G/G	A/A	A/A	A/A	G/G	---	A/A	A/A	A/A	A/A	A/A	A/A	G/G	A/A	A/G	A/A	G/G	G/G	G/G	G/G	G/G	A/A	A/A	G/G	G/G	G/G	G/G	G/G	G/G	G/G	A/A	G/G	G/G	G/G	G/G	A/A	A/A	A/A	A/A	A/A	G/G	G/G	G/G	G/G	G/G	G/G	A/A
Chr5LG3_508405840	5LG3	28.917	T/T	G/G	G/G	G/G	T/T	T/G	G/G	G/G	G/G	G/G	G/G	G/G	T/T	G/G	T/G	G/G	T/T	T/T	T/T	T/T	T/T	G/G	G/G	T/T	T/T	T/T	T/T	T/T	T/T	T/T	G/G	T/T	T/T	T/T	T/T	G/G	G/G	G/G	G/G	G/G	T/T	T/T	T/T	T/T	T/T	T/T	G/G
Chr5LG3_510082705	5LG3	29.23	G/G	A/A	A/A	A/A	G/G	G/G	A/A	A/A	A/A	A/A	A/A	A/A	G/G	A/A	A/G	A/A	G/G	G/G	G/G	G/G	G/G	A/A	A/A	G/G	G/G	G/G	G/G	G/G	G/G	G/G	A/A	G/G	G/G	G/G	G/G	A/A	A/A	A/A	A/A	A/A	G/G	G/G	G/G	G/G	G/G	G/G	A/A
Chr5LG3_511578766	5LG3	29.548	G/G	A/A	A/A	A/A	G/G	G/G	A/A	A/A	A/A	A/A	A/A	A/A	G/G	A/A	A/G	A/A	A/G	G/G	G/G	G/G	---	A/A	A/A	G/G	A/G	G/G	G/G	G/G	G/G	G/G	A/A	G/G	G/G	G/G	G/G	A/A	A/A	A/A	A/A	A/A	G/G	G/G	G/G	G/G	A/A	G/G	A/A
Chr5LG3_513981547	5LG3	29.869	G/G	A/A	A/A	A/A	G/G	---	A/A	A/A	A/A	A/A	A/A	A/A	G/G	A/A	G/G	A/A	A/G	G/G	G/G	G/G	G/G	A/A	A/A	G/G	G/G	G/G	G/G	G/G	G/G	G/G	A/A	G/G	G/G	G/G	G/G	A/A	A/A	A/A	A/A	A/A	G/G	G/G	G/G	G/G	A/A	G/G	A/A
Chr5LG3_514735645	5LG3	30.183	A/A	C/C	C/C	C/C	A/A	A/C	C/C	C/C	C/C	C/C	C/C	C/C	A/A	C/C	A/A	C/C	A/C	A/A	A/A	A/A	A/A	C/C	C/C	C/C	A/A	A/A	A/A	A/A	A/A	A/A	C/C	A/A	A/A	A/A	A/A	C/C	C/C	C/C	C/C	C/C	A/A	A/A	A/A	A/A	C/C	A/A	C/C
Chr5LG3_515562305	5LG3	30.82	G/G	A/A	A/A	A/A	G/G	A/G	A/A	A/A	A/A	G/G	A/A	A/A	G/G	A/A	G/G	A/A	A/G	G/G	G/G	G/G	A/G	A/A	A/A	A/A	G/G	G/G	G/G	G/G	G/G	G/G	A/A	G/G	G/G	G/G	G/G	A/A	A/A	A/A	A/A	A/A	G/G	G/G	G/G	G/G	A/A	G/G	A/A
Chr5LG3_515944963	5LG3	31.465	A/A	G/G	G/G	G/G	A/A	A/G	G/G	G/G	G/G	A/A	G/G	G/G	A/A	G/G	A/A	G/G	A/G	A/A	A/A	A/A	A/A	G/G	G/G	G/G	A/A	A/A	A/A	A/A	A/A	A/A	G/G	A/A	A/A	G/G	A/A	G/G	G/G	G/G	G/G	G/G	A/A	A/A	A/A	A/A	G/G	A/A	G/G
Chr5LG3_516876969	5LG3	31.788	T/T	G/G	G/G	G/G	T/T	T/T	G/G	G/G	G/G	T/T	G/G	G/G	T/T	T/T	T/T	G/G	T/G	T/T	T/T	T/T	T/T	G/G	G/G	G/G	T/T	T/T	T/T	T/T	T/T	T/T	G/G	T/T	T/T	G/G	T/T	G/G	G/G	G/G	G/G	G/G	T/T	T/T	T/T	T/T	G/G	T/T	G/G
Chr5LG3_521137681	5LG3	32.104	C/C	T/T	T/T	T/T	C/C	T/C	T/T	T/T	T/T	C/C	T/T	T/T	C/C	C/C	C/C	T/T	T/C	C/C	C/C	C/C	---	T/T	T/T	T/T	C/C	C/C	C/C	C/C	C/C	C/C	T/T	C/C	C/C	T/T	C/C	T/T	T/T	T/T	T/T	T/T	C/C	C/C	C/C	C/C	T/T	C/C	T/T
Chr5LG3_523044101	5LG3	32.419	T/T	C/C	C/C	C/C	T/T	T/C	C/C	C/C	C/C	T/T	C/C	C/C	T/T	T/T	T/T	C/C	T/C	T/T	T/T	T/T	T/T	C/C	C/C	C/C	T/T	T/T	T/T	T/T	T/T	T/T	C/C	T/T	T/T	C/C	T/T	C/C	C/C	C/C	C/C	C/C	T/T	T/T	T/T	T/T	C/C	T/T	C/C
Chr5LG3_526754048	5LG3	33.06	G/G	A/A	A/A	A/A	G/G	A/G	A/A	A/A	A/A	G/G	A/A	A/A	G/G	G/G	G/G	A/A	A/G	G/G	G/G	G/G	---	A/A	A/A	A/A	G/G	G/G	G/G	G/G	G/G	G/G	A/A	G/G	G/G	A/A	G/G	A/A	A/A	A/A	A/A	A/A	G/G	G/G	G/G	G/G	A/A	G/G	A/A
Chr5LG3_531375337	5LG3	33.701	G/G	A/A	G/G	A/A	G/G	G/G	A/A	A/A	A/A	G/G	A/A	A/A	G/G	G/G	A/G	A/A	A/G	G/G	G/G	G/G	G/G	A/A	A/A	A/A	G/G	G/G	G/G	G/G	G/G	G/G	A/A	G/G	G/G	A/A	G/G	A/A	A/A	A/A	A/A	A/A	G/G	G/G	G/G	G/G	A/A	G/G	A/A
Chr5LG3_536963656	5LG3	34.019	C/C	T/T	C/C	T/T	C/C	T/C	T/T	T/T	T/T	C/C	T/T	T/T	C/C	C/C	T/C	T/T	T/C	C/C	C/C	C/C	T/C	T/T	T/T	T/T	C/C	C/C	C/C	C/C	C/C	C/C	T/T	C/C	C/C	T/T	C/C	T/T	T/T	T/T	T/T	T/T	C/C	C/C	C/C	C/C	T/T	C/C	T/T
Chr5LG3_537661132	5LG3	34.66	A/A	G/G	A/A	G/G	A/A	A/G	G/G	G/G	G/G	A/A	G/G	G/G	G/G	A/A	A/G	G/G	A/G	A/A	A/A	A/A	A/G	G/G	G/G	G/G	A/A	A/A	A/A	A/A	A/A	A/A	G/G	A/A	A/A	G/G	A/A	G/G	G/G	G/G	G/G	G/G	A/A	A/A	A/A	A/A	G/G	A/A	G/G
Chr5LG3_538040482	5LG3	35.306	A/A	T/T	A/A	T/T	A/A	A/A	T/T	T/T	T/T	A/A	T/T	T/T	T/T	A/A	A/T	T/T	A/T	A/A	A/A	A/A	A/A	T/T	T/T	T/T	A/A	A/A	A/A	A/A	A/A	A/A	T/T	A/A	A/A	T/T	A/A	T/T	T/T	T/T	T/T	T/T	A/A	A/A	A/A	A/A	T/T	A/A	T/T
Chr5LG3_539943037	5LG3	35.65	A/A	G/G	---	G/G	A/A	A/G	G/G	G/G	G/G	A/A	G/G	G/G	G/G	A/A	A/G	G/G	A/G	A/A	A/A	A/A	A/G	G/G	G/G	G/G	A/A	A/A	A/A	A/A	A/A	A/A	G/G	A/A	A/A	G/G	A/A	G/G	G/G	G/G	G/G	G/G	A/A	A/A	A/A	A/A	G/G	A/A	G/G
Chr5LG3_541913762	5LG3	35.995	T/T	G/G	T/T	G/G	T/T	---	G/G	G/G	T/G	G/G	G/G	G/G	G/G	T/T	T/G	G/G	T/G	T/T	T/T	T/T	T/G	G/G	G/G	G/G	T/T	T/T	T/T	T/T	T/T	T/T	G/G	T/T	T/T	G/G	T/T	G/G	G/G	G/G	G/G	G/G	T/T	T/T	T/T	T/T	G/G	T/T	G/G
Chr5LG3_543521099	5LG3	36.976	C/C	A/A	C/C	A/A	C/C	---	A/A	A/A	A/C	C/C	A/A	A/A	A/A	C/C	A/C	A/A	A/C	C/C	C/C	C/C	A/C	A/A	A/A	A/A	C/C	C/C	C/C	C/C	C/C	C/C	A/A	C/C	C/C	A/A	C/C	A/A	A/A	A/A	A/A	A/A	C/C	C/C	C/C	C/C	A/A	C/C	A/A
Chr5LG3_542821518	5LG3	37.625	T/T	C/C	T/T	C/C	T/T	---	C/C	C/C	T/C	T/T	C/C	C/C	C/C	T/T	T/C	C/C	T/C	T/T	T/T	T/T	T/C	C/C	C/C	C/C	T/T	T/T	T/T	T/T	T/T	T/T	C/C	T/T	T/T	C/C	T/T	C/C	T/T	C/C	C/C	C/C	T/T	T/T	T/T	T/T	C/C	T/T	C/C
Chr5LG3_554218635	5LG3	47.762	A/A	A/A	G/G	A/A	G/G	A/G	A/A	A/A	G/G	A/A	A/A	A/A	A/A	A/A	A/G	A/A	A/A	G/G	G/G	G/G	A/A	A/A	A/A	A/A	G/G	G/G	G/G	A/A	G/G	G/G	A/A	G/G	A/A	G/G	G/G	A/A	G/G	A/A	A/A	A/A	G/G	G/G	---	G/G	A/A	G/G	G/G
Chr5LG3_562490849	5LG3	54.357	G/G	T/T	---	G/G	T/T	T/G	G/G	G/G	---	G/G	G/G	G/G	G/G	T/T	T/G	G/G	G/G	T/T	G/G	T/G	G/G	G/G	G/G	G/G	T/T	G/G	T/T	G/G	T/T	T/T	G/G	T/T	T/G	T/T	T/T	G/G	T/T	G/G	T/T	G/G	T/T	T/T	G/G	T/T	G/G	T/G	T/T
Chr5LG3_563044861	5LG3	54.717	A/A	G/G	G/G	A/A	G/G	---	A/A	A/A	G/G	A/A	A/A	A/A	A/A	G/G	A/G	A/A	A/A	G/G	A/A	A/G	A/A	A/A	A/A	A/A	G/G	A/A	G/G	A/A	G/G	G/G	A/A	G/G	G/G	G/G	G/G	A/A	G/G	A/A	G/G	A/A	G/G	G/G	A/A	G/G	A/A	G/G	G/G
Chr5LG3_564146399	5LG3	55.042	G/G	A/A	A/A	G/G	A/A	A/G	G/G	G/G	A/A	G/G	G/G	G/G	G/G	A/A	A/G	G/G	G/G	A/A	G/G	A/G	G/G	G/G	G/G	G/G	A/A	G/G	A/A	G/G	A/A	A/A	G/G	A/A	A/A	A/A	A/A	G/G	A/A	G/G	A/A	G/G	A/A	A/A	---	A/A	G/G	A/A	A/A
Chr5LG3_568387165	5LG3	58.923	C/C	T/T	T/T	C/C	T/T	T/T	C/C	C/C	T/T	C/C	C/C	C/C	C/C	T/T	T/C	C/C	C/C	T/T	C/C	T/T	C/C	C/C	C/C	C/C	T/T	C/C	C/C	C/C	T/T	T/T	C/C	T/T	T/T	T/T	T/T	C/C	T/C	C/C	T/T	C/C	T/T	T/T	---	T/T	C/C	T/T	C/C
Chr5LG3_569207229	5LG3	59.247	T/T	A/A	A/A	T/T	A/A	A/T	T/T	T/T	A/A	T/T	T/T	T/T	T/T	A/A	A/T	T/T	T/T	A/A	T/T	A/A	T/T	T/T	T/T	T/T	A/A	T/T	T/T	T/T	A/A	A/A	T/T	A/A	A/A	A/A	A/A	T/T	A/T	T/T	A/A	T/T	A/A	A/A	T/T	A/A	T/T	A/A	T/T
Chr5LG3_569649059	5LG3	59.57	A/A	C/C	C/C	A/A	C/C	C/C	A/A	A/A	C/C	A/A	A/A	A/A	A/A	C/C	A/C	A/A	A/A	C/C	A/A	C/C	A/A	A/A	A/A	A/A	C/C	A/A	A/A	C/C	C/C	C/C	A/A	C/C	C/C	C/C	C/C	A/A	A/C	A/A	C/C	A/A	C/C	C/C	A/C	C/C	A/A	C/C	A/A
Chr5LG3_569923430	5LG3	59.89	A/A	G/G	G/G	A/A	G/G	---	A/A	A/A	G/G	A/A	A/A	A/A	A/A	G/G	A/G	A/A	A/A	G/G	A/A	G/G	A/A	A/A	A/A	A/A	G/G	A/A	A/A	G/G	G/G	G/G	A/A	G/G	G/G	G/G	G/G	A/A	A/G	A/A	G/G	A/A	G/G	G/G	A/A	G/G	A/A	G/G	A/A
Chr5LG3_570321457	5LG3	60.536	T/T	C/C	C/C	T/T	C/C	C/C	T/T	T/T	C/C	T/T	T/T	T/T	T/T	C/C	T/C	T/T	T/T	C/C	T/T	C/C	T/T	T/T	T/T	T/T	C/C	T/T	T/T	C/C	C/C	C/C	T/T	C/C	C/C	C/C	C/C	T/T	T/C	T/T	C/C	T/T	C/C	C/C	T/C	C/C	T/T	C/C	T/T
Chr5LG3_570598891	5LG3	60.854	C/C	G/G	G/G	C/C	G/G	G/G	C/C	C/C	G/G	C/C	C/C	C/C	C/C	G/G	C/G	C/C	C/C	G/G	C/C	G/G	C/C	C/C	C/C	C/C	G/G	C/C	C/C	G/G	G/G	G/G	C/C	G/G	G/G	G/G	G/G	C/C	C/G	C/C	G/G	C/C	G/G	G/G	C/C	G/G	C/C	G/G	C/C
Chr5LG3_571252362	5LG3	62.145	A/A	G/G	G/G	A/A	G/G	G/G	A/A	A/A	G/G	A/A	A/A	A/A	A/A	G/G	A/G	A/A	A/A	G/G	G/G	G/G	A/A	A/A	A/A	A/A	G/G	A/A	A/A	G/G	G/G	G/G	A/A	G/G	G/G	G/G	G/G	A/A	A/G	A/A	G/G	A/A	G/G	G/G	A/A	G/G	A/A	G/G	A/A
Chr5LG3_576724583	5LG3	63.172	C/C	T/T	T/T	C/C	T/T	T/T	C/C	T/T	T/T	T/C	C/C	T/T	C/C	T/T	T/C	C/C	T/C	T/T	T/T	T/T	C/C	C/C	C/C	T/C	T/T	C/C	C/C	T/T	T/T	T/T	C/C	T/T	T/T	T/T	T/T	C/C	C/C	C/C	T/T	C/C	T/T	T/T	C/C	T/T	C/C	T/T	C/C
Chr5LG3_575249600	5LG3	63.51	A/A	G/G	G/G	A/A	G/G	---	A/A	G/G	G/G	A/A	A/A	G/G	A/A	G/G	A/G	A/A	A/A	G/G	G/G	A/G	A/A	A/A	A/A	A/A	G/G	A/A	A/A	G/G	G/G	G/G	A/A	G/G	G/G	G/G	G/G	A/A	A/A	A/A	A/A	A/A	G/G	G/G	A/A	G/G	A/A	G/G	A/A
Chr5LG3_575033879	5LG3	63.837	G/G	T/T	T/G	G/G	T/T	T/G	G/G	---	T/T	G/G	G/G	T/G	G/G	T/T	T/G	G/G	G/G	T/T	T/T	T/G	G/G	G/G	G/G	G/G	T/T	G/G	G/G	T/T	T/T	T/T	G/G	T/T	T/T	T/T	T/T	G/G	G/G	G/G	G/G	G/G	T/T	T/T	G/G	G/G	G/G	T/T	G/G
Chr5LG3_579054147	5LG3	64.168	G/G	G/G	G/G	T/T	G/G	G/G	T/T	G/G	G/G	T/T	T/T	G/G	T/T	G/G	T/G	T/T	T/T	G/G	G/G	T/G	T/T	T/T	T/T	T/T	G/G	T/T	T/T	G/G	G/G	G/G	T/T	G/G	G/G	G/G	G/G	T/T	T/T	T/T	T/T	T/T	G/G	G/G	T/G	T/T	T/T	G/G	T/T
Chr4LG4_762542	4LG4	0	T/T	G/G	G/G	T/T	T/T	T/G	T/T	G/G	G/G	T/T	G/G	G/G	G/G	G/G	T/G	G/G	T/T	G/G	T/T	T/G	T/T	T/T	T/T	T/T	T/T	T/G	T/T	G/G	G/G	T/T	T/T	T/T	G/G	T/T	T/T	T/T	T/T	G/G	G/G	T/T	G/G	T/T	T/T	T/G	T/T	G/G	G/G
Chr4LG4_1418703	4LG4	0.325	A/A	G/G	G/G	A/A	A/A	A/G	A/A	G/G	G/G	A/A	G/G	G/G	G/G	G/G	A/G	G/G	A/A	G/G	A/A	A/G	A/A	A/A	A/A	A/A	A/A	A/G	A/A	G/G	G/G	A/A	A/A	A/A	G/G	A/A	A/A	A/A	A/A	G/G	G/G	A/A	G/G	A/A	---	A/G	A/A	G/G	G/G
Sc00424_233073	scaffold00424	0.652	A/G	A/A	A/A	G/G	G/G	A/G	G/G	A/A	A/A	G/G	A/A	A/A	A/A	A/A	A/G	A/A	G/G	A/A	G/G	A/G	G/G	G/G	G/G	G/G	G/G	A/G	G/G	A/A	A/A	G/G	G/G	G/G	A/A	G/G	G/G	G/G	G/G	A/A	A/A	G/G	A/A	G/G	A/G	A/G	G/G	A/A	A/A
Sc03396_51254	scaffold03396	1.293	T/C	T/T	C/C	C/C	C/C	T/C	C/C	T/T	T/T	C/C	T/T	T/T	T/T	T/T	T/C	T/T	C/C	T/T	C/C	T/C	C/C	C/C	C/C	C/C	C/C	T/C	C/C	T/T	T/T	C/C	C/C	C/C	T/T	C/C	C/C	C/C	C/C	T/T	T/T	C/C	T/T	C/C	---	T/C	C/C	T/T	T/T
Chr4LG4_6150345	4LG4	1.942	C/C	A/A	C/C	C/C	C/C	A/C	C/C	A/A	A/A	A/A	A/A	A/A	A/A	A/A	A/C	A/A	C/C	A/A	C/C	A/C	C/C	C/C	C/C	A/A	C/C	A/A	C/C	A/A	A/A	C/C	C/C	A/A	A/A	C/C	C/C	C/C	C/C	A/C	A/A	C/C	A/A	C/C	A/A	A/C	C/C	A/A	A/A
Chr4LG4_103283030	4LG4	2.591	A/G	A/A	G/G	G/G	G/G	A/G	G/G	A/A	A/A	A/A	A/A	A/A	A/A	A/A	A/G	A/A	G/G	A/A	G/G	A/G	G/G	G/G	G/G	A/A	G/G	A/A	G/G	A/A	A/A	G/G	G/G	A/A	A/A	G/G	G/G	G/G	G/G	A/G	A/A	G/G	A/A	G/G	A/A	A/G	G/G	A/A	A/A
Chr4LG4_10058588	4LG4	2.908	C/C	T/T	C/C	C/C	C/C	T/C	C/C	T/T	T/T	T/T	T/T	T/T	T/T	T/T	T/C	T/T	C/C	T/T	C/C	T/C	C/C	C/C	C/C	T/T	C/C	T/T	C/C	T/T	T/T	C/C	C/C	T/T	T/T	C/C	C/C	C/C	C/C	T/C	T/T	C/C	T/T	C/C	T/T	T/C	C/C	T/T	T/T
Chr4LG4_10194498	4LG4	3.263	A/T	A/A	T/T	A/A	---	A/T	T/T	A/A	A/A	A/A	A/A	A/A	A/A	A/A	---	A/A	T/T	A/A	T/T	---	T/T	T/T	T/T	A/A	T/T	A/A	T/T	A/A	A/A	---	T/T	A/A	A/A	T/T	T/T	T/T	T/T	A/T	A/A	T/T	A/A	T/T	A/A	A/A	T/T	A/A	A/A
Chr4LG4_10946319	4LG4	3.633	A/A	C/C	A/A	A/A	C/C	A/C	A/A	C/C	C/C	C/C	C/C	C/C	C/C	C/C	A/C	C/C	A/A	C/C	A/A	A/C	A/A	A/A	A/A	C/C	A/A	C/C	A/A	C/C	C/C	A/A	A/A	C/C	C/C	A/A	A/A	A/A	A/A	A/A	C/C	A/A	C/C	A/A	C/C	A/C	A/A	C/C	C/C
Chr4LG4_10995716	4LG4	3.993	---	A/A	G/G	G/G	---	---	G/G	A/A	A/A	A/A	A/A	A/A	A/A	A/A	A/G	A/A	G/G	A/A	G/G	A/G	G/G	G/G	G/G	A/A	G/G	A/A	G/G	A/A	A/A	G/G	G/G	A/A	A/A	G/G	G/G	G/G	G/G	A/G	A/A	G/G	A/A	G/G	A/A	A/G	G/G	A/A	A/A
Chr4LG4_11969690	4LG4	4.712	T/T	G/G	T/T	T/T	T/G	T/G	T/T	G/G	G/G	G/G	G/G	G/G	G/G	G/G	T/G	G/G	T/T	G/G	T/T	T/G	T/T	T/T	T/T	G/G	T/T	G/G	T/T	G/G	G/G	T/T	T/T	G/G	G/G	T/T	T/T	T/T	T/T	---	G/G	T/T	G/G	T/T	G/G	T/G	T/T	G/G	G/G
Sc02524_27826	scaffold02524	11.271	T/C	C/C	T/T	T/T	C/C	C/C	T/T	C/C	C/C	C/C	C/C	C/C	C/C	C/C	T/C	C/C	T/T	C/C	T/T	T/C	T/T	T/T	T/T	C/C	T/T	C/C	T/T	C/C	C/C	T/T	T/T	C/C	C/C	T/T	T/T	T/T	T/T	T/C	C/C	T/T	C/C	T/T	C/C	T/C	T/T	C/C	C/C
Sc01046_130655	scaffold01046	12.57	G/G	C/C	G/G	G/G	G/G	C/G	G/G	C/C	C/C	C/C	C/C	C/C	C/C	C/C	C/G	C/C	G/G	C/C	G/G	C/G	G/G	G/G	G/G	C/C	G/G	C/C	G/G	C/C	C/C	G/G	G/G	C/C	C/C	G/G	G/G	G/G	G/G	G/G	C/C	G/G	C/C	G/G	C/C	C/G	G/G	C/C	C/C
Chr4LG4_14510894	4LG4	13.532	A/A	G/G	A/A	A/A	A/A	A/A	A/A	G/G	G/G	G/G	G/G	G/G	G/G	G/G	A/G	G/G	A/A	G/G	A/A	A/G	A/A	A/A	G/G	G/G	A/A	G/G	A/A	G/G	G/G	A/A	A/A	G/G	G/G	A/A	A/A	A/A	G/G	A/A	G/G	A/A	G/G	A/A	G/G	A/G	A/A	G/G	G/G
Chr4LG4_15347272	4LG4	13.879	---	T/T	G/G	G/G	G/G	T/G	G/G	T/T	T/T	T/T	T/T	T/T	T/T	T/T	T/G	T/T	G/G	T/T	G/G	T/G	G/G	G/G	T/T	T/T	G/G	T/T	G/G	T/T	T/T	G/G	G/G	T/T	T/T	G/G	G/G	G/G	T/T	---	T/T	G/G	T/T	G/G	T/T	---	G/G	T/T	T/T
Chr4LG4_15731177	4LG4	14.588	T/C	T/T	C/C	---	C/C	T/C	---	T/T	T/T	T/T	T/T	T/T	T/T	T/T	T/T	T/T	---	T/T	C/C	T/C	---	C/C	T/T	T/T	C/C	T/T	---	T/T	T/T	C/C	C/C	T/T	T/T	C/C	C/C	C/C	T/T	T/C	T/T	---	T/T	C/C	T/T	T/T	C/C	T/T	T/T
Ssc9363_161217	super-scaffold9363	14.903	A/C	A/A	---	C/C	C/C	---	C/C	A/A	A/A	A/A	A/A	A/A	A/A	A/A	A/C	A/A	C/C	A/A	C/C	A/C	C/C	C/C	A/A	A/A	C/C	A/A	C/C	A/A	A/A	C/C	C/C	A/A	A/A	C/C	C/C	C/C	A/A	A/C	---	C/C	A/A	C/C	A/A	A/A	C/C	A/A	A/A
Chr4LG4_17384497	4LG4	17.572	C/C	T/T	C/C	C/C	C/C	C/C	C/C	T/T	T/T	T/T	T/T	T/T	T/T	T/T	C/C	T/T	C/C	T/T	C/C	C/C	C/C	C/C	T/T	T/T	C/C	T/T	C/C	T/T	T/T	C/C	C/C	T/T	T/T	C/C	C/C	C/C	T/T	C/C	T/T	C/C	T/T	C/C	T/T	T/T	C/C	T/T	T/T
Chr4LG4_16795848	4LG4	17.891	A/G	A/A	G/G	G/G	G/G	A/G	G/G	A/A	A/A	A/A	---	A/A	A/A	A/A	A/A	A/A	G/G	A/A	G/G	---	G/G	G/G	A/A	A/A	G/G	A/A	G/G	A/A	A/A	G/G	G/G	A/A	A/A	G/G	G/G	G/G	A/A	A/G	A/A	G/G	A/A	G/G	A/A	A/A	G/G	A/A	A/A
Chr4LG4_17547587	4LG4	18.852	---	G/G	C/C	C/C	C/C	C/G	C/C	G/G	G/G	G/G	G/G	G/G	G/G	G/G	C/G	G/G	C/C	G/G	C/C	C/G	C/C	C/C	G/G	G/G	C/C	G/G	C/C	G/G	G/G	C/C	---	G/G	G/G	C/C	C/C	C/C	G/G	C/G	G/G	C/C	G/G	C/C	G/G	G/G	C/C	G/G	G/G
Chr4LG4_18687249	4LG4	19.171	T/G	G/G	T/T	T/T	T/T	T/G	T/T	G/G	G/G	G/G	G/G	G/G	G/G	G/G	---	G/G	T/T	G/G	T/T	T/G	T/T	T/T	G/G	G/G	T/T	G/G	T/T	G/G	G/G	T/T	T/T	G/G	G/G	T/T	T/T	T/T	G/G	T/G	G/G	T/T	G/G	T/T	G/G	G/G	T/T	G/G	G/G
Ssc2585_167173	super-scaffold2585	19.497	---	A/A	---	G/G	G/G	A/G	G/G	A/A	A/A	A/A	A/A	A/A	A/A	A/A	A/A	A/A	G/G	A/A	G/G	---	G/G	G/G	A/A	A/A	G/G	A/A	G/G	A/A	A/A	G/G	G/G	A/A	A/A	G/G	G/G	G/G	A/A	A/G	A/A	G/G	A/A	G/G	A/A	A/A	G/G	A/A	A/A
Chr4LG4_19505598	4LG4	19.82	T/C	C/C	T/C	T/T	T/T	T/T	T/T	C/C	C/C	C/C	C/C	C/C	C/C	C/C	T/C	C/C	T/T	C/C	T/T	T/T	T/T	T/T	C/C	C/C	T/T	C/C	T/T	C/C	C/C	T/T	T/T	C/C	T/C	T/T	T/T	T/T	C/C	T/T	C/C	T/T	C/C	T/T	C/C	C/C	T/T	C/C	C/C
Sc03029_43397	scaffold03029	20.137	A/G	G/G	A/A	A/A	A/A	A/G	A/A	G/G	A/A	G/G	G/G	G/G	G/G	G/G	A/G	G/G	A/A	G/G	A/A	A/G	A/A	A/A	G/G	G/G	A/A	G/G	A/A	G/G	G/G	A/A	A/A	G/G	A/G	A/A	A/A	A/A	G/G	---	G/G	A/A	G/G	A/A	G/G	G/G	A/A	G/G	G/G
Chr4LG4_20401611	4LG4	20.453	A/G	G/G	A/A	A/A	A/A	A/A	A/A	G/G	A/A	A/A	G/G	G/G	G/G	G/G	A/G	G/G	A/A	G/G	A/A	A/G	A/A	A/A	G/G	G/G	A/A	G/G	A/A	G/G	G/G	A/A	A/A	G/G	A/G	A/A	A/A	A/A	G/G	A/A	G/G	A/A	G/G	A/A	G/G	G/G	A/A	G/G	G/G
Chr4LG4_20060787	4LG4	21.098	T/G	T/T	G/G	T/T	G/G	T/G	G/G	T/T	G/G	G/G	T/T	T/T	T/T	T/T	T/G	T/T	G/G	T/T	G/G	T/G	G/G	G/G	T/T	T/T	G/G	T/T	G/G	T/T	T/T	G/G	G/G	T/T	---	G/G	G/G	G/G	T/T	G/G	T/T	G/G	T/T	G/G	T/T	T/T	G/G	T/T	T/T
Chr4LG4_22878172	4LG4	21.425	T/G	G/G	T/G	G/G	T/T	T/G	T/T	G/G	T/T	T/T	G/G	G/G	G/G	G/G	T/G	G/G	T/T	G/G	T/T	T/G	T/T	T/T	G/G	G/G	T/T	G/G	T/T	G/G	G/G	T/T	T/T	G/G	T/G	T/T	T/T	T/T	G/G	T/G	G/G	T/T	G/G	T/T	G/G	G/G	T/T	G/G	G/G
Chr4LG4_26762628	4LG4	22.07	T/G	G/G	T/T	G/G	T/T	T/T	T/T	G/G	G/G	T/G	G/G	G/G	G/G	G/G	T/G	G/G	T/T	G/G	T/T	T/G	T/T	T/T	G/G	G/G	T/T	G/G	T/T	G/G	G/G	G/G	T/T	G/G	T/G	T/T	T/T	T/T	G/G	T/T	G/G	T/T	G/G	T/T	G/G	G/G	T/T	G/G	T/T
Chr4LG4_26826592	4LG4	22.387	T/C	C/C	T/T	C/C	T/T	T/T	T/T	C/C	C/C	T/C	C/C	C/C	C/C	C/C	T/C	C/C	T/T	C/C	T/T	T/C	T/T	T/T	C/C	C/C	T/T	C/C	T/T	C/C	C/C	C/C	T/T	C/C	---	T/T	T/T	T/T	C/C	T/C	C/C	T/T	C/C	T/T	---	C/C	T/T	C/C	T/T
Chr4LG4_25222031	4LG4	23.024	T/C	C/C	T/T	C/C	T/T	T/T	T/T	C/C	C/C	T/C	C/C	C/C	C/C	C/C	T/C	C/C	T/T	C/C	T/T	T/C	T/T	T/T	C/C	C/C	T/T	C/C	T/T	C/C	C/C	C/C	T/T	C/C	T/C	T/T	T/T	T/T	C/C	T/T	C/C	T/T	C/C	T/T	C/C	C/C	T/T	C/C	T/T
Chr4LG4_26669560	4LG4	23.34	T/G	G/G	T/T	G/G	T/T	T/T	T/T	G/G	G/G	T/G	G/G	G/G	G/G	G/G	T/G	G/G	T/T	G/G	T/T	T/G	T/T	T/T	G/G	G/G	T/T	G/G	T/T	G/G	G/G	G/G	T/T	G/G	T/G	T/T	T/T	T/T	G/G	T/T	G/G	T/T	G/G	T/T	---	G/G	T/T	G/G	T/T
Chr4LG4_27865140	4LG4	24.975	T/C	C/C	T/T	C/C	T/T	T/T	T/T	C/C	C/C	T/C	C/C	C/C	C/C	C/C	T/C	C/C	T/T	C/C	T/T	T/C	T/T	T/T	C/C	C/C	T/T	C/C	T/T	C/C	C/C	C/C	T/T	C/C	T/C	T/T	T/T	T/T	C/C	T/T	C/C	T/T	C/C	T/T	C/C	C/C	T/T	C/C	T/T
Chr4LG4_28453856	4LG4	25.295	A/G	G/G	A/A	G/G	A/A	A/A	A/A	G/G	G/G	A/G	G/G	G/G	G/G	G/G	A/G	G/G	A/A	G/G	A/A	A/G	A/A	A/A	G/G	G/G	A/A	G/G	A/A	G/G	G/G	G/G	A/A	G/G	G/G	A/A	A/A	A/A	G/G	A/A	G/G	A/A	G/G	A/A	---	G/G	A/A	G/G	A/A
Chr4LG4_37254431	4LG4	25.622	C/C	T/T	T/T	T/T	C/C	C/C	C/C	T/T	C/C	C/C	T/T	C/C	T/T	T/T	T/C	T/T	T/T	T/T	C/C	T/C	T/T	C/C	T/T	T/T	C/C	T/T	C/C	T/T	T/T	T/T	C/C	T/T	T/T	C/C	C/C	T/T	T/T	T/C	T/T	C/C	T/T	T/T	T/T	C/C	T/T	T/T	C/C
Chr4LG4_52763142	4LG4	26.276	A/A	G/G	G/G	A/A	A/A	A/A	A/A	G/G	A/A	A/G	A/A	A/A	G/G	G/G	A/G	G/G	G/G	G/G	A/A	A/A	G/G	G/G	G/G	A/A	A/A	G/G	A/A	A/G	A/A	G/G	A/A	G/G	G/G	A/A	A/A	G/G	G/G	A/A	A/A	G/G	G/G	G/G	G/G	A/A	G/G	G/G	A/A
Chr4LG4_52560412	4LG4	26.925	T/T	G/G	G/G	T/T	T/T	T/T	T/T	G/G	T/T	G/G	T/T	T/T	G/G	G/G	---	G/G	G/G	G/G	T/T	T/T	G/G	G/G	G/G	T/G	T/T	G/G	T/G	T/G	T/T	G/G	T/T	G/G	G/G	T/T	T/T	G/G	G/G	T/G	T/T	G/G	G/G	G/G	G/G	T/T	G/G	G/G	T/T
Chr2LG1_362761007	2LG1	27.887	G/G	T/T	T/T	G/G	G/G	G/G	G/G	T/T	G/G	---	G/G	G/G	T/T	T/T	T/G	T/T	T/T	T/T	G/G	G/G	T/T	T/T	T/T	---	G/G	T/T	G/G	T/G	G/G	T/T	G/G	T/T	T/T	G/G	G/G	T/T	T/T	T/G	G/G	T/T	T/T	T/T	T/T	G/G	T/T	T/T	G/G
Chr4LG4_53258858	4LG4	28.201	G/G	T/T	T/T	G/G	G/G	T/G	G/G	T/T	G/G	T/T	G/G	G/G	T/T	T/T	T/T	T/T	T/T	T/T	G/G	G/G	T/T	T/T	T/T	T/G	G/G	T/T	T/G	T/T	G/G	T/T	G/G	T/T	T/T	G/G	G/G	T/T	T/T	---	G/G	T/T	T/T	T/T	T/T	G/G	T/T	T/T	G/G
Chr4LG4_54161919	4LG4	29.846	T/T	C/C	C/C	T/T	T/T	T/C	T/T	C/C	T/T	---	T/T	T/T	C/C	C/C	C/C	C/C	C/C	C/C	T/T	T/T	C/C	C/C	C/C	T/C	T/T	C/C	T/C	T/C	T/T	C/C	T/T	C/C	C/C	T/T	T/T	C/C	C/C	T/C	T/T	C/C	C/C	C/C	C/C	T/T	C/C	C/C	T/T
Chr4LG4_58837663	4LG4	30.833	A/A	G/G	G/G	A/A	---	A/G	A/A	G/G	---	---	A/A	A/A	G/G	G/G	A/G	G/G	G/G	G/G	A/A	A/A	G/G	G/G	G/G	A/A	A/A	G/G	A/A	A/G	A/A	G/G	A/A	G/G	G/G	A/A	A/A	G/G	G/G	A/G	A/A	G/G	G/G	G/G	G/G	A/A	G/G	G/G	A/A
Chr4LG4_57896862	4LG4	31.154	A/A	C/C	C/C	A/A	A/A	A/A	A/A	C/C	A/A	A/A	A/A	A/A	C/C	C/C	A/C	C/C	C/C	C/C	A/A	A/A	C/C	C/C	C/C	A/A	A/A	C/C	A/A	A/C	A/A	C/C	A/A	C/C	C/C	A/A	A/A	C/C	C/C	---	A/A	C/C	C/C	C/C	C/C	A/A	C/C	C/C	A/A
Chr4LG4_64928854	4LG4	32.141	C/C	G/G	G/G	C/C	C/C	C/C	C/C	G/G	C/C	C/C	C/C	C/C	G/G	G/G	C/G	G/G	G/G	G/G	C/C	C/C	G/G	G/G	G/G	C/C	C/C	G/G	C/C	C/G	C/C	G/G	C/C	G/G	G/G	C/C	C/C	G/G	G/G	C/G	C/C	G/G	G/G	G/G	---	C/C	G/G	G/G	C/C
Chr4LG4_71522205	4LG4	32.472	G/G	A/A	A/G	G/G	G/G	G/G	G/G	A/A	G/G	G/G	G/G	G/G	A/A	A/A	A/G	A/A	A/A	A/A	G/G	G/G	A/A	A/A	A/A	G/G	G/G	A/A	G/G	A/G	G/G	A/A	G/G	A/A	A/A	G/G	G/G	A/A	A/A	---	G/G	A/A	A/A	A/A	A/A	G/G	A/A	A/A	G/G
Chr4LG4_70796355	4LG4	33.493	A/A	G/G	G/G	A/A	A/A	A/A	A/A	G/G	A/A	A/A	A/A	A/A	G/G	G/G	A/G	G/G	G/G	G/G	A/A	A/A	G/G	G/G	G/G	A/A	A/A	G/G	A/A	A/G	A/A	G/G	A/A	G/G	G/G	A/A	A/A	G/G	G/G	A/A	A/A	G/G	G/G	G/G	G/G	A/A	G/G	G/G	A/A
Sc02341_6036	scaffold02341	34.486	C/C	T/T	T/T	C/C	C/C	C/C	C/C	T/T	C/C	C/C	C/C	C/C	T/T	T/T	T/C	T/T	T/T	T/T	C/C	C/C	T/T	T/T	T/T	C/C	C/C	T/T	C/C	T/C	C/C	T/T	C/C	T/T	T/T	C/C	C/C	T/T	T/T	---	C/C	T/T	T/T	T/T	T/T	C/C	T/T	T/T	C/C
Chr4LG4_75413632	4LG4	35.135	C/C	T/T	T/T	C/C	C/C	C/C	C/C	T/T	C/C	C/C	C/C	C/C	T/T	T/T	T/C	T/T	T/T	T/T	C/C	C/C	T/T	T/T	T/T	C/C	C/C	T/T	C/C	T/C	C/C	T/T	C/C	T/T	T/T	C/C	C/C	T/T	T/T	---	C/C	T/T	T/T	T/T	T/T	C/C	T/T	T/T	C/C
Chr4LG4_76103011	4LG4	35.471	A/A	G/G	G/G	A/A	A/A	A/A	A/A	G/G	A/A	A/A	A/A	A/A	G/G	G/G	A/G	G/G	G/G	G/G	A/A	A/G	G/G	G/G	G/G	A/A	G/G	G/G	A/A	A/G	A/A	G/G	A/A	G/G	G/G	A/A	G/G	G/G	G/G	A/A	A/A	G/G	G/G	G/G	G/G	A/A	G/G	G/G	A/A
Chr4LG4_79068166	4LG4	35.802	A/A	C/C	C/C	A/A	A/A	A/A	C/C	C/C	A/A	A/A	A/A	A/A	C/C	C/C	A/C	C/C	C/C	C/C	A/A	A/C	C/C	C/C	C/C	A/A	C/C	C/C	A/A	A/C	A/A	C/C	A/A	C/C	C/C	A/A	C/C	C/C	C/C	A/A	A/A	C/C	C/C	C/C	---	A/A	C/C	C/C	A/A
Chr4LG4_82454920	4LG4	36.789	C/C	T/T	T/T	C/C	C/C	---	T/T	T/T	C/C	T/C	C/C	C/C	T/T	T/T	T/C	C/C	T/T	T/T	C/C	---	T/T	T/T	T/T	T/T	T/T	T/T	C/C	T/C	C/C	T/T	C/C	T/T	T/T	C/C	T/T	T/T	T/T	C/C	C/C	T/T	T/T	T/T	T/T	C/C	T/T	T/T	C/C
Chr4LG4_85673735	4LG4	37.439	C/C	T/T	T/T	C/C	C/C	T/C	T/T	T/T	C/C	T/C	C/C	C/C	T/T	T/T	T/C	C/C	T/T	T/T	C/C	T/C	T/T	T/T	T/T	T/T	T/T	C/C	C/C	T/C	C/C	T/T	C/C	T/T	T/T	C/C	T/T	T/T	T/T	T/C	C/C	T/T	T/T	T/T	T/T	C/C	T/T	T/T	C/C
Chr4LG4_88959051	4LG4	37.761	T/T	G/G	T/T	T/T	T/T	T/T	G/G	G/G	T/T	T/G	T/T	T/T	G/G	G/G	T/G	T/T	G/G	G/G	T/T	T/G	G/G	G/G	G/G	G/G	G/G	T/T	T/T	T/G	T/T	G/G	T/T	G/G	G/G	T/T	G/G	T/T	G/G	T/T	T/T	G/G	G/G	G/G	G/G	T/T	G/G	G/G	T/T
Chr4LG4_89687173	4LG4	38.742	G/G	C/C	G/G	G/G	G/G	---	C/C	C/C	G/G	C/G	G/G	G/G	C/C	C/C	C/G	G/G	C/C	C/C	C/C	C/G	C/C	C/C	C/C	C/C	C/C	G/G	G/G	C/G	G/G	C/C	G/G	C/C	C/C	G/G	C/C	G/G	C/C	G/G	G/G	C/C	C/C	C/C	C/C	G/G	C/C	C/C	G/G
Chr4LG4_93048824	4LG4	39.722	T/T	T/T	T/T	T/T	T/T	---	G/G	G/G	T/T	T/G	T/T	T/T	G/G	G/G	T/G	T/T	G/G	G/G	G/G	T/G	G/G	G/G	G/G	G/G	G/G	T/T	T/T	T/G	T/T	G/G	T/T	G/G	G/G	T/T	G/G	T/T	G/G	---	T/T	G/G	G/G	G/G	G/G	T/T	G/G	G/G	T/T
Chr4LG4_94063219	4LG4	40.047	G/G	G/G	G/G	G/G	G/G	---	A/A	A/A	G/G	A/G	G/G	G/G	A/A	A/A	A/G	G/G	A/A	A/A	A/A	A/G	A/A	A/A	A/A	A/G	A/G	G/G	G/G	A/G	G/G	A/A	G/G	A/A	A/A	G/G	A/A	G/G	A/A	G/G	G/G	A/A	A/A	A/A	A/G	G/G	A/A	A/A	G/G
Chr4LG4_95160778	4LG4	40.7	C/C	C/C	C/C	C/C	C/C	C/C	T/T	T/T	C/C	T/C	C/C	C/C	T/T	T/T	T/C	C/C	T/T	T/T	T/T	T/C	T/T	T/T	T/T	---	T/T	C/C	C/C	T/C	C/C	T/T	C/C	T/T	T/T	C/C	T/T	C/C	T/T	C/C	C/C	T/T	T/T	T/T	T/T	T/T	T/T	T/T	C/C
Chr4LG4_95181884	4LG4	44.278	T/T	T/T	T/T	T/T	T/T	T/C	C/C	C/C	T/T	T/C	T/T	T/T	C/C	C/C	T/C	T/T	C/C	C/C	C/C	T/C	C/C	C/C	C/C	---	C/C	T/T	T/T	T/C	T/T	C/C	T/T	C/C	C/C	T/T	C/C	T/T	C/C	---	T/T	C/C	C/C	C/C	C/C	C/C	C/C	C/C	T/T
Chr4LG4_98530230	4LG4	44.607	A/A	A/A	A/A	A/A	A/A	A/C	C/C	C/C	A/A	---	A/A	A/A	C/C	C/C	A/C	A/A	C/C	C/C	C/C	A/C	C/C	C/C	C/C	C/C	C/C	A/A	A/A	A/C	A/A	C/C	A/A	C/C	C/C	A/A	C/C	A/A	C/C	A/C	A/A	C/C	C/C	C/C	C/C	C/C	C/C	C/C	A/A
Chr4LG4_110420167	4LG4	45.261	G/G	G/G	G/G	G/G	C/C	C/C	C/C	C/G	G/G	G/G	G/G	G/G	C/C	C/C	C/G	G/G	C/C	C/C	C/C	C/G	C/C	C/C	C/C	C/C	C/C	G/G	G/G	G/G	G/G	C/C	G/G	C/C	C/C	G/G	C/C	G/G	C/C	G/G	G/G	C/C	C/C	C/G	C/C	C/C	C/C	C/C	G/G
Chr4LG4_104644363	4LG4	46.594	T/T	T/T	T/T	T/T	C/C	C/C	C/C	T/C	T/T	T/T	T/T	T/T	C/C	C/C	T/C	T/T	C/C	C/C	C/C	T/C	C/C	C/C	C/C	C/C	C/C	T/T	T/T	T/T	T/T	C/C	T/T	C/C	C/C	T/T	C/C	T/T	C/C	T/T	T/T	C/C	C/C	T/C	C/C	C/C	C/C	C/C	T/T
Chr2LG1_149656073	2LG1	46.923	T/T	T/T	T/T	T/T	C/C	C/C	C/C	T/C	T/T	T/T	T/T	T/T	C/C	C/C	T/C	T/T	C/C	C/C	C/C	T/C	C/C	T/T	C/C	C/C	C/C	T/T	T/T	T/T	T/T	C/C	T/T	C/C	C/C	T/T	C/C	T/T	T/C	T/T	T/T	C/C	C/C	T/C	---	C/C	C/C	C/C	T/T
Chr4LG4_102764015	4LG4	47.594	C/C	C/C	C/C	C/C	T/T	T/T	T/T	T/C	C/C	C/C	C/C	C/C	T/T	T/T	T/C	C/C	T/T	T/T	T/T	T/C	T/T	C/C	T/T	T/T	T/T	C/C	C/C	C/C	C/C	T/T	C/C	T/T	T/T	C/C	T/T	C/C	T/C	C/C	C/C	T/T	T/T	T/C	T/C	T/T	T/T	T/T	C/C
Chr4LG4_111613157	4LG4	47.921	C/C	C/C	C/C	C/C	T/T	T/T	T/T	T/C	C/C	C/C	C/C	C/C	T/T	T/T	T/C	C/C	T/T	T/T	T/T	T/C	T/T	C/C	T/T	T/T	T/T	C/C	C/C	C/C	C/C	T/T	C/C	T/T	T/T	C/C	T/T	C/C	T/C	T/C	C/C	T/T	T/T	T/C	T/T	T/T	T/T	T/T	C/C
Chr4LG4_112409537	4LG4	48.248	A/A	A/A	A/A	A/A	G/G	G/G	G/G	A/G	A/A	A/A	A/A	A/A	G/G	G/G	A/G	A/A	G/G	G/G	G/G	A/G	G/G	G/G	G/G	G/G	G/G	A/A	A/A	A/A	A/A	G/G	A/A	G/G	G/G	A/A	G/G	A/A	A/G	---	A/A	G/G	G/G	A/G	G/G	G/G	G/G	G/G	A/A
Chr4LG4_114283824	4LG4	48.568	T/T	T/T	T/T	T/T	C/C	C/C	C/C	T/C	T/T	T/T	T/T	T/T	C/C	C/C	T/C	T/T	C/C	C/C	C/C	T/C	C/C	C/C	C/C	C/C	C/C	T/T	T/T	T/T	T/T	C/C	T/T	C/C	C/C	T/T	C/C	T/T	T/C	C/C	T/T	C/C	C/C	T/C	C/C	C/C	C/C	C/C	T/T
Chr4LG4_114496373	4LG4	49.958	G/G	A/A	G/G	G/G	A/A	A/A	A/A	A/A	G/G	G/G	G/G	G/G	A/A	A/A	A/G	G/G	A/A	A/A	A/A	---	A/A	A/A	A/A	A/A	A/A	G/G	G/G	G/G	A/A	A/A	G/G	A/A	A/A	G/G	A/A	G/G	A/G	A/A	G/G	A/A	A/A	A/G	A/A	A/A	A/A	A/A	G/G
Chr4LG4_119152286	4LG4	50.643	C/C	T/T	C/C	C/C	T/T	T/T	T/T	T/T	C/C	C/C	C/C	C/C	T/T	T/T	T/C	C/C	T/T	T/T	T/T	T/C	T/T	T/T	T/T	T/T	T/T	C/C	C/C	C/C	T/T	T/T	C/C	T/T	T/T	C/C	T/T	C/C	T/T	T/T	C/C	T/T	T/T	T/C	T/T	T/T	T/T	T/T	C/C
Chr4LG4_130468413	4LG4	50.972	A/A	G/G	A/A	---	G/G	G/G	G/G	G/G	A/A	A/A	A/A	A/A	G/G	G/G	A/G	A/A	A/A	G/G	G/G	A/G	A/A	G/G	G/G	G/G	G/G	A/A	A/A	A/A	G/G	G/G	A/A	G/G	G/G	A/A	G/G	A/A	G/G	A/G	A/A	G/G	G/G	A/G	A/G	G/G	A/A	G/G	G/G
Chr4LG4_130776305	4LG4	51.314	A/A	G/G	A/A	A/G	G/G	G/G	G/G	G/G	A/A	A/A	A/A	A/A	G/G	G/G	A/G	A/A	A/A	G/G	G/G	A/G	A/A	G/G	G/G	G/G	G/G	A/A	A/A	A/A	G/G	G/G	A/A	G/G	G/G	A/A	G/G	A/A	G/G	A/G	A/A	G/G	G/G	---	A/G	G/G	A/A	G/G	A/G
Chr4LG4_132356516	4LG4	51.661	A/A	G/G	A/A	A/G	G/G	G/G	G/G	G/G	A/A	A/A	A/A	A/A	G/G	G/G	A/G	A/A	A/A	G/G	G/G	A/G	A/A	G/G	G/G	G/G	G/G	A/A	A/A	A/A	G/G	G/G	A/A	G/G	G/G	A/A	G/G	A/A	G/G	A/G	A/A	G/G	G/G	A/G	A/G	G/G	A/A	G/G	A/G
Chr4LG4_132344445	4LG4	51.999	C/C	G/G	C/C	C/G	G/G	G/G	G/G	G/G	C/C	C/C	C/C	C/C	G/G	G/G	C/G	C/C	C/C	G/G	G/G	C/G	C/C	G/G	G/G	G/G	G/G	C/C	C/C	C/C	G/G	G/G	C/C	G/G	G/G	C/C	G/G	C/C	G/G	---	C/C	G/G	G/G	C/G	C/G	G/G	C/C	G/G	C/G
Chr4LG4_134303220	4LG4	53.02	G/G	G/G	T/T	---	G/G	G/G	G/G	G/G	T/T	T/T	T/T	T/T	G/G	G/G	T/G	T/T	T/T	G/G	G/G	T/G	T/T	G/G	G/G	G/G	G/G	T/T	T/T	T/T	G/G	G/G	T/T	G/G	G/G	T/T	G/G	T/T	G/G	T/T	T/T	G/G	G/G	T/G	G/G	G/G	T/T	G/G	---
Chr4LG4_136916339	4LG4	53.695	G/G	G/G	A/A	G/G	G/G	G/G	G/G	G/G	A/A	A/A	A/A	A/A	G/G	G/G	A/G	A/A	A/A	G/G	G/G	A/G	A/A	G/G	G/G	G/G	G/G	A/A	G/G	A/A	G/G	G/G	A/A	G/G	G/G	A/A	G/G	A/A	G/G	A/A	A/A	G/G	G/G	G/G	G/G	G/G	A/A	G/G	G/G
Chr4LG4_136357512	4LG4	54.031	A/A	A/A	G/G	A/G	A/A	A/A	A/A	A/A	G/G	G/G	G/G	G/G	A/A	A/A	A/G	G/G	G/G	A/A	A/A	A/G	G/G	A/A	A/A	A/A	A/A	G/G	A/A	G/G	A/A	A/A	G/G	A/A	A/A	G/G	A/A	G/G	A/A	G/G	G/G	A/A	A/A	A/A	A/A	A/A	G/G	A/A	A/G
Chr4LG4_138903411	4LG4	55.756	A/A	A/A	G/G	A/A	A/A	A/A	A/A	A/A	G/G	G/G	G/G	G/G	A/A	A/A	A/A	G/G	G/G	A/A	A/A	A/A	G/G	A/A	A/A	A/A	A/A	A/A	A/A	G/G	A/A	G/G	G/G	A/A	A/A	---	A/A	G/G	A/A	G/G	G/G	A/A	A/A	A/A	A/A	A/A	G/G	A/A	A/A
Chr4LG4_146637508	4LG4	56.427	A/A	A/A	G/G	A/A	A/A	A/A	A/A	A/A	G/G	G/G	G/G	G/G	A/A	A/A	A/G	G/G	G/G	A/A	A/A	A/G	G/G	A/A	A/A	A/A	A/A	A/A	A/A	G/G	A/A	G/G	G/G	A/A	A/A	G/G	A/A	G/G	A/A	G/G	G/G	A/A	A/A	A/A	A/A	A/A	G/G	A/A	A/A
Sc03161_14524	scaffold03161	58.176	G/G	G/G	T/T	T/G	G/G	G/G	G/G	G/G	T/T	G/G	T/T	T/T	G/G	G/G	T/G	T/T	T/T	G/G	G/G	T/G	T/T	G/G	G/G	G/G	G/G	G/G	G/G	T/T	G/G	T/T	T/T	G/G	G/G	T/T	G/G	T/T	G/G	T/T	T/T	G/G	G/G	G/G	T/G	G/G	T/T	G/G	T/G
Chr2LG1_39366491	2LG1	58.512	T/T	T/T	C/C	T/T	T/T	T/T	T/T	T/T	C/C	T/T	C/C	C/C	T/T	T/T	T/C	C/C	C/C	T/C	T/T	T/T	C/C	T/T	T/T	T/T	T/T	T/T	T/T	C/C	T/T	C/C	C/C	T/T	T/T	C/C	T/T	C/C	T/T	C/C	C/C	T/T	C/C	T/T	T/T	T/T	C/C	T/T	T/T
Chr4LG4_152649930	4LG4	58.836	G/G	G/G	A/A	A/G	G/G	G/G	G/G	G/G	A/A	G/G	A/A	A/A	G/G	G/G	A/A	G/G	A/A	A/A	G/G	A/G	A/A	G/G	G/G	G/G	G/G	G/G	G/G	A/A	G/G	A/A	A/A	G/G	G/G	A/A	G/G	A/A	G/G	A/A	A/A	G/G	A/A	G/G	A/G	G/G	A/A	G/G	A/G
Chr4LG4_155618436	4LG4	59.165	C/C	C/C	---	C/C	C/C	C/C	C/C	C/C	T/T	C/C	T/T	T/T	C/C	C/C	T/C	C/C	T/T	T/C	C/C	C/C	T/T	C/C	C/C	C/C	C/C	C/C	C/C	T/T	C/C	T/T	T/T	C/C	C/C	T/T	C/C	T/T	C/C	T/T	T/T	C/C	T/T	C/C	C/C	C/C	T/T	C/C	C/C
Chr4LG4_152876754	4LG4	59.836	T/T	T/T	C/C	T/T	T/T	T/T	T/T	T/T	C/C	T/T	C/C	C/C	T/T	T/T	T/T	T/T	C/C	T/T	T/T	T/T	C/C	T/T	T/T	T/T	T/T	T/T	T/T	---	T/T	C/C	C/C	T/T	T/T	---	T/T	C/C	T/T	C/C	C/C	T/T	---	T/T	T/T	T/T	C/C	T/T	T/T
Chr4LG4_157537260	4LG4	60.165	G/G	G/G	A/A	G/G	G/G	G/G	G/G	G/G	A/A	G/G	A/A	A/A	G/G	G/G	A/G	G/G	A/A	A/G	G/G	A/G	A/A	G/G	G/G	G/G	G/G	G/G	G/G	A/A	G/G	A/A	A/A	G/G	G/G	A/A	G/G	A/A	G/G	A/A	A/A	G/G	A/A	G/G	G/G	G/G	A/A	G/G	G/G
Chr4LG4_157896319	4LG4	60.528	C/C	C/C	T/T	T/C	C/C	---	C/C	T/T	T/T	C/C	T/T	T/T	C/C	C/C	T/C	C/C	T/T	T/C	C/C	T/C	T/T	C/C	C/C	C/C	C/C	C/C	C/C	T/T	C/C	T/T	T/T	C/C	C/C	T/T	C/C	T/T	C/C	T/T	T/T	C/C	T/T	C/C	T/C	C/C	T/T	C/C	C/C
Chr4LG4_158451252	4LG4	60.89	T/T	T/T	G/G	T/G	T/T	T/T	T/T	G/G	G/G	T/T	G/G	G/G	T/T	T/T	T/G	T/T	G/G	T/G	T/T	T/G	G/G	T/T	T/T	T/T	T/T	T/T	T/T	G/G	T/T	G/G	G/G	T/T	T/T	G/G	T/T	G/G	T/T	G/G	G/G	T/T	G/G	T/T	T/T	T/T	G/G	T/T	T/G
Chr4LG4_162439122	4LG4	61.552	G/G	G/G	A/A	G/G	G/G	G/G	G/G	A/A	A/A	G/G	A/A	A/A	G/G	G/G	A/G	G/G	A/A	A/A	G/G	A/A	A/A	G/G	G/G	G/G	A/A	G/G	G/G	A/A	G/G	A/A	A/A	G/G	G/G	A/A	A/A	A/A	G/G	A/A	A/A	G/G	A/A	G/G	G/G	G/G	A/A	G/G	G/G
Chr4LG4_165761531	4LG4	61.879	C/C	C/C	G/G	C/C	C/C	C/C	C/C	G/G	G/G	C/C	G/G	G/G	C/C	C/C	C/C	C/C	G/G	C/G	C/C	G/G	G/G	C/C	C/C	C/C	G/G	C/C	C/C	G/G	C/C	G/G	G/G	C/C	C/C	G/G	G/G	G/G	C/C	G/G	G/G	C/C	G/G	C/C	C/C	C/C	G/G	C/C	C/C
Chr4LG4_164472265	4LG4	62.21	G/G	G/G	A/A	A/A	G/G	G/G	G/G	A/A	A/A	G/G	A/A	A/A	G/G	G/G	---	G/G	A/A	A/A	G/G	A/A	A/A	G/G	G/G	G/G	A/A	A/G	G/G	A/A	G/G	A/A	A/A	G/G	G/G	A/A	A/A	A/A	G/G	A/A	A/A	G/G	A/A	G/G	A/G	G/G	A/A	G/G	A/G
Chr4LG4_167721377	4LG4	62.541	A/A	A/A	C/C	A/C	A/A	A/A	A/A	C/C	C/C	A/A	C/C	C/C	A/A	A/A	A/C	A/A	C/C	A/C	A/A	C/C	C/C	A/A	A/A	A/A	C/C	A/A	A/A	C/C	A/A	C/C	C/C	A/A	A/A	C/C	C/C	C/C	A/A	C/C	C/C	A/A	C/C	A/A	A/A	A/A	C/C	A/A	---
Chr4LG4_175709222	4LG4	69.845	A/A	A/A	T/T	A/T	A/A	A/A	A/A	T/T	T/T	A/A	T/T	T/T	A/A	A/A	A/T	A/A	T/T	---	A/A	T/T	T/T	A/A	A/A	A/A	T/T	A/A	A/A	T/T	A/A	T/T	T/T	A/A	A/A	T/T	T/T	T/T	A/A	T/T	T/T	A/A	T/T	A/A	---	A/A	T/T	A/A	A/T
Chr4LG4_173155801	4LG4	76.421	T/T	T/T	C/C	---	T/T	T/T	T/T	C/C	C/C	T/T	C/C	C/C	T/T	---	T/C	T/T	C/C	T/C	T/T	C/C	C/C	T/T	T/T	T/T	C/C	T/T	T/T	C/C	T/T	C/C	C/C	T/T	T/T	C/C	C/C	C/C	T/T	C/C	C/C	T/T	C/C	T/T	T/T	T/T	C/C	T/T	T/T
Chr4LG4_175443698	4LG4	76.743	T/T	T/T	C/C	T/T	T/T	T/T	T/T	C/C	C/C	T/T	C/C	C/C	T/T	T/T	T/C	T/T	C/C	C/C	T/T	C/C	C/C	T/T	T/T	T/T	C/C	T/T	T/T	C/C	T/T	C/C	C/C	T/T	T/T	C/C	C/C	C/C	T/T	C/C	C/C	T/T	C/C	T/T	T/C	T/T	C/C	T/T	T/C
Chr4LG4_176223696	4LG4	77.066	T/T	T/T	G/G	T/T	T/T	T/T	T/T	G/G	G/G	T/T	G/G	G/G	T/T	T/T	T/G	T/T	G/G	T/G	T/T	G/G	G/G	T/T	T/T	T/T	G/G	G/G	T/T	G/G	T/T	G/G	G/G	T/T	T/T	G/G	G/G	G/G	T/T	T/G	G/G	T/T	G/G	T/T	T/T	T/T	G/G	T/T	T/T
Chr4LG4_180272886	4LG4	77.387	G/G	G/G	A/A	G/G	G/G	G/G	G/G	A/A	A/A	G/G	A/A	A/A	G/G	G/G	A/G	G/G	A/A	A/G	G/G	A/A	A/A	G/G	G/G	G/G	A/A	A/A	G/G	A/A	G/G	A/A	A/A	G/G	G/G	A/A	A/A	A/A	G/G	---	A/A	G/G	A/A	G/G	G/G	G/G	A/A	G/G	A/G
Chr4LG4_183312172	4LG4	77.709	G/G	G/G	A/A	G/G	G/G	G/G	G/G	A/A	A/A	G/G	A/A	A/A	G/G	G/G	A/G	G/G	A/A	A/G	G/G	A/A	A/A	G/G	G/G	G/G	A/A	A/A	G/G	A/A	G/G	A/A	A/A	G/G	G/G	A/A	A/A	A/A	A/A	---	A/A	G/G	A/A	G/G	G/G	G/G	A/A	G/G	---
Chr4LG4_189276420	4LG4	78.696	C/C	C/C	G/G	C/C	C/C	C/C	C/C	G/G	G/G	C/C	G/G	G/G	C/C	C/C	C/G	C/C	G/G	C/G	C/C	G/G	G/G	C/C	C/C	C/C	G/G	G/G	C/C	G/G	C/C	G/G	G/G	C/C	C/C	G/G	G/G	G/G	G/G	G/G	G/G	C/C	G/G	C/C	C/C	C/C	G/G	C/C	C/C
Chr4LG4_190945832	4LG4	80.724	A/A	---	C/C	A/A	A/A	A/A	A/A	C/C	C/C	A/A	C/C	C/C	A/A	A/A	---	A/A	C/C	---	A/A	C/C	C/C	A/A	A/A	A/A	C/C	C/C	A/A	C/C	A/A	C/C	C/C	A/A	A/A	C/C	C/C	C/C	C/C	C/C	C/C	A/A	C/C	A/A	---	A/A	C/C	A/A	A/A
Chr4LG4_194550701	4LG4	81.047	T/T	T/T	C/C	T/T	T/T	T/T	T/T	C/C	C/C	T/T	C/C	C/C	T/T	T/T	T/C	T/T	C/C	T/C	T/T	C/C	C/C	T/T	T/T	T/T	C/C	C/C	T/T	C/C	T/T	C/C	C/C	T/T	T/T	C/C	C/C	C/C	C/C	---	C/C	T/T	C/C	T/T	---	T/T	C/C	T/T	T/T
Chr4LG4_194378559	4LG4	82.354	T/T	T/T	C/C	T/T	T/T	T/T	T/T	C/C	C/C	T/T	C/C	C/C	T/T	T/T	T/C	C/C	C/C	T/C	T/T	C/C	C/C	T/T	T/T	T/T	C/C	C/C	T/T	C/C	T/T	C/C	C/C	T/T	T/T	C/C	C/C	C/C	C/C	T/C	C/C	T/T	C/C	T/T	T/T	T/T	C/C	T/T	T/T
Chr4LG4_193670395	4LG4	82.677	G/G	G/G	A/A	G/G	G/G	G/G	G/G	A/A	A/A	G/G	A/A	A/A	G/G	G/G	A/G	A/A	A/A	A/G	G/G	A/A	A/A	G/G	G/G	G/G	A/A	A/A	G/G	A/A	G/G	A/A	A/A	G/G	G/G	A/A	A/A	A/A	A/A	---	A/A	G/G	A/A	G/G	G/G	G/G	A/A	G/G	G/G
Chr4LG4_193669223	4LG4	83.004	T/T	T/T	C/C	T/T	T/T	T/T	T/T	C/C	C/C	T/T	C/C	C/C	T/T	T/T	T/C	C/C	C/C	T/C	T/T	C/C	C/C	T/T	T/T	T/T	C/C	C/C	T/T	C/C	T/T	C/C	C/C	T/T	T/T	C/C	C/C	C/C	C/C	---	C/C	T/T	C/C	T/T	T/T	T/T	C/C	T/T	T/T
Sc01240_388489	scaffold01240	83.331	C/C	C/C	T/T	C/C	C/C	C/C	C/C	T/T	T/T	C/C	T/T	T/T	C/C	C/C	T/C	T/T	T/T	T/C	C/C	T/T	T/T	C/C	C/C	C/C	T/T	T/T	C/C	T/T	C/C	T/T	T/T	C/C	C/C	T/T	T/T	T/T	T/T	T/C	T/C	C/C	T/T	C/C	C/C	C/C	T/T	C/C	C/C
Chr4LG4_194902128	4LG4	83.98	G/G	G/G	C/C	G/G	G/G	G/G	G/G	C/C	C/C	G/G	C/C	C/C	G/G	G/G	C/G	C/C	C/C	C/G	G/G	C/C	C/C	G/G	G/G	G/G	C/C	C/C	G/G	C/C	G/G	C/C	C/C	G/G	G/G	C/C	C/C	C/C	C/C	C/C	C/C	G/G	C/C	G/G	C/G	G/G	C/C	G/G	G/G
Chr4LG4_194053035	4LG4	84.647	G/G	G/G	T/T	G/G	G/G	G/G	T/T	T/T	T/T	G/G	T/T	T/T	G/G	G/G	T/G	T/T	T/T	T/G	G/G	T/T	T/T	G/G	G/G	G/G	T/T	T/T	G/G	T/T	G/G	T/T	T/T	G/G	G/G	T/T	T/T	T/T	T/T	T/T	T/T	G/G	T/T	G/G	G/G	G/G	T/T	G/G	G/G
Chr4LG4_195549704	4LG4	84.98	G/G	G/G	C/C	G/G	G/G	G/G	C/C	C/C	C/C	G/G	C/C	C/C	G/G	G/G	C/G	C/C	C/C	C/G	G/G	C/C	C/C	G/G	G/G	G/G	C/C	C/C	G/G	C/C	G/G	C/C	C/C	G/G	G/G	C/C	C/C	C/C	C/C	C/C	C/C	G/G	C/C	G/G	---	G/G	C/C	G/G	G/G
Chr4LG4_196499607	4LG4	85.325	C/C	C/C	T/T	C/C	C/C	C/C	T/T	T/T	T/T	C/C	T/T	T/T	C/C	C/C	T/C	T/T	T/T	T/C	C/C	T/T	T/T	C/C	C/C	C/C	T/T	T/T	C/C	T/T	C/C	T/T	T/T	C/C	C/C	T/T	T/T	T/T	T/T	---	T/T	C/C	T/T	C/C	C/C	C/C	T/T	C/C	C/C
Chr4LG4_205227339	4LG4	85.692	A/A	A/A	G/G	A/A	A/A	A/A	G/G	G/G	G/G	A/A	G/G	G/G	A/A	A/A	A/A	G/G	G/G	A/A	A/A	G/G	G/G	A/A	A/A	A/A	G/G	G/G	G/G	G/G	A/A	G/G	G/G	A/A	A/A	G/G	G/G	G/G	G/G	G/G	G/G	A/A	G/G	A/A	A/G	A/A	G/G	A/A	A/A
Chr4LG4_205934654	4LG4	86.077	T/T	T/T	C/C	T/T	T/T	T/T	C/C	C/C	C/C	T/T	C/C	C/C	T/T	T/T	T/T	C/C	C/C	T/T	T/T	C/C	C/C	T/T	T/T	T/T	C/C	C/C	C/C	C/C	T/T	C/C	C/C	T/T	T/T	C/C	C/C	C/C	C/C	---	C/C	T/T	C/C	C/C	T/T	T/T	C/C	T/T	T/T
Chr4LG4_205515798	4LG4	86.437	G/G	G/G	---	G/G	G/G	G/G	---	A/A	A/A	G/G	A/A	---	A/A	G/G	G/G	A/G	A/G	G/G	G/G	A/G	A/G	G/G	G/G	G/G	A/A	A/A	---	A/A	G/G	A/G	A/A	G/G	G/G	A/G	A/A	A/A	---	---	A/A	G/G	A/A	---	G/G	G/G	A/A	G/G	G/G
Chr4LG4_206705452	4LG4	87.753	C/C	C/C	T/T	C/C	C/C	C/C	T/T	T/T	T/T	C/C	T/T	T/T	T/T	C/C	C/C	T/T	T/T	C/C	C/C	T/T	T/T	C/C	C/C	C/C	T/T	T/T	T/T	T/T	C/C	T/T	T/T	C/C	C/C	T/T	T/T	T/T	T/T	T/T	T/T	C/C	T/T	T/T	C/C	C/C	T/T	C/C	C/C
Chr4LG4_207614944	4LG4	89.387	C/C	C/C	T/T	T/T	C/C	C/C	T/T	T/T	T/T	C/C	T/T	T/T	T/T	C/C	C/C	T/T	T/T	C/C	C/C	T/T	T/T	C/C	C/C	C/C	T/T	T/T	T/T	T/T	C/C	T/T	---	C/C	C/C	T/T	---	T/T	---	T/C	T/T	C/C	T/T	T/T	C/C	C/C	T/T	C/C	C/C
Chr4LG4_209678210	4LG4	89.708	T/T	T/T	C/C	C/C	T/T	T/T	C/C	C/C	C/C	T/T	C/C	C/C	C/C	T/T	T/T	C/C	C/C	T/T	T/T	C/C	C/C	T/T	T/T	T/T	C/C	C/C	C/C	C/C	T/T	C/C	C/C	T/T	T/T	C/C	C/C	C/C	C/C	C/C	C/C	T/T	C/C	C/C	T/C	T/T	C/C	T/T	T/T
Chr4LG4_229336100	4LG4	90.033	T/T	C/C	C/C	C/C	C/C	C/C	C/C	T/T	T/T	T/T	C/C	C/C	C/C	C/C	T/T	C/C	C/C	T/T	T/T	C/C	C/C	T/C	T/T	T/T	C/C	C/C	C/C	T/T	T/T	C/C	C/C	T/T	T/T	C/C	C/C	T/C	C/C	C/C	---	C/C	T/T	---	T/T	T/T	C/C	T/T	T/T
Chr4LG4_233423219	4LG4	90.686	G/G	T/T	T/T	T/T	T/T	T/T	T/T	G/G	G/G	G/G	T/T	T/T	T/T	T/T	T/G	T/T	T/T	G/G	G/G	T/T	T/T	T/T	G/G	G/G	T/T	T/T	T/T	G/G	G/G	T/T	T/T	G/G	G/G	T/T	T/T	T/T	T/T	T/T	T/T	T/T	G/G	T/T	T/G	G/G	T/T	G/G	G/G
Chr4LG4_110143573	4LG4	91.011	T/T	G/G	G/G	G/G	G/G	G/G	G/G	T/T	T/T	T/T	G/G	G/G	G/G	G/G	T/G	G/G	G/G	T/T	T/T	G/G	G/G	G/G	T/T	T/T	G/G	G/G	G/G	T/T	T/T	G/G	G/G	T/T	T/T	G/G	G/G	G/G	G/G	G/G	G/G	G/G	T/T	G/G	---	T/T	G/G	T/T	T/T
Chr4LG4_244379998	4LG4	91.342	T/T	C/C	C/C	C/C	C/C	C/C	C/C	T/T	T/T	T/T	C/C	C/C	C/C	C/C	T/C	C/C	C/C	T/T	T/T	C/C	C/C	C/C	T/T	T/T	C/C	C/C	C/C	T/T	T/T	C/C	C/C	T/T	T/T	C/C	C/C	T/T	C/C	C/C	C/C	C/C	T/T	C/C	T/T	T/T	C/C	T/T	T/T
Chr4LG4_176540700	4LG4	91.671	G/G	A/A	A/A	A/A	A/A	A/A	A/A	G/G	G/G	G/G	A/A	A/G	A/A	A/A	A/G	A/A	A/A	G/G	G/G	A/A	A/A	A/A	G/G	G/G	A/A	A/A	A/A	G/G	G/G	A/A	A/A	G/G	G/G	A/A	A/A	G/G	A/A	A/A	A/A	A/A	G/G	A/A	G/G	G/G	A/A	G/G	G/G
Chr4LG4_278365818	4LG4	92.316	C/C	T/T	T/T	T/T	T/T	T/T	T/T	C/C	C/C	C/C	T/T	T/T	T/T	T/T	T/C	T/T	T/T	C/C	C/C	T/T	T/T	T/T	C/C	C/C	T/T	T/T	T/T	C/C	C/C	T/T	T/T	C/C	C/C	T/T	T/T	C/C	T/T	T/T	T/T	T/T	C/C	T/T	C/C	C/C	T/T	C/C	C/C
Chr4LG4_381319718	4LG4	92.637	G/G	A/A	---	A/A	A/A	A/A	A/A	G/G	G/G	G/G	A/A	A/A	A/A	A/A	A/G	A/A	A/A	G/G	G/G	A/A	---	A/A	A/A	G/G	A/A	A/A	---	G/G	G/G	A/A	---	G/G	G/G	A/A	A/A	G/G	A/A	A/A	A/A	A/A	G/G	A/A	A/G	G/G	A/A	G/G	G/G
Chr4LG4_281592503	4LG4	94.987	G/G	T/T	T/T	T/T	T/T	T/T	T/T	G/G	G/G	G/G	T/T	T/T	T/T	T/T	T/G	G/G	T/T	G/G	G/G	T/T	T/T	T/T	T/T	G/G	T/T	T/T	T/T	G/G	G/G	T/T	T/T	G/G	G/G	T/T	T/T	G/G	T/T	T/T	T/T	T/T	G/G	T/T	G/G	G/G	T/T	G/G	G/G
Chr1LG6_142739061	1LG6	95.633	T/T	C/C	C/C	C/C	C/C	C/C	C/C	T/T	T/T	T/T	C/C	C/C	C/C	C/C	T/C	T/T	C/C	T/T	T/T	C/C	C/C	C/C	C/C	T/T	C/C	C/C	C/C	T/T	T/T	C/C	C/C	T/T	T/T	C/C	C/C	T/T	C/C	C/C	C/C	C/C	T/T	C/C	T/C	T/T	C/C	T/T	T/T
Chr4LG4_188348963	4LG4	96.94	A/A	C/C	C/C	C/C	C/C	C/C	C/C	A/A	A/A	A/A	C/C	C/C	C/C	C/C	A/C	A/A	C/C	A/A	A/A	C/C	C/C	C/C	C/C	A/A	C/C	C/C	C/C	A/A	A/C	C/C	C/C	A/A	A/A	C/C	C/C	A/A	C/C	C/C	C/C	C/C	A/A	C/C	A/A	A/A	C/C	A/A	A/A
Chr4LG4_287277057	4LG4	97.259	A/A	C/C	C/C	C/C	C/C	C/C	C/C	A/A	A/A	A/A	C/C	C/C	C/C	C/C	---	A/A	C/C	A/A	A/A	C/C	C/C	C/C	C/C	A/A	C/C	C/C	C/C	A/A	A/A	C/C	C/C	A/A	A/A	C/C	C/C	A/A	C/C	C/C	C/C	C/C	A/A	C/C	A/C	A/A	C/C	A/A	A/A
Chr4LG4_392837977	4LG4	0	G/G	A/A	---	A/A	A/A	A/A	A/A	G/G	G/G	G/G	A/A	A/A	A/A	A/A	A/G	G/G	A/A	G/G	G/G	A/A	A/A	A/A	A/A	G/G	A/A	A/A	A/A	G/G	G/G	A/A	A/A	G/G	G/G	A/A	A/A	G/G	A/A	A/A	A/A	A/A	A/A	A/A	A/G	G/G	A/A	G/G	G/G
Chr4LG4_285140945	4LG4	0.331	G/G	T/T	T/T	T/T	T/T	T/T	T/T	G/G	G/G	G/G	T/T	T/T	T/T	T/T	T/G	G/G	T/T	G/G	G/G	T/T	T/T	T/T	T/T	G/G	T/T	T/T	T/T	G/G	G/G	T/T	T/T	G/G	G/G	T/T	T/T	G/G	T/T	T/T	T/T	T/T	T/T	T/T	G/G	G/G	T/T	G/G	G/G
Chr4LG4_289546033	4LG4	1.605	A/A	T/T	T/T	T/T	T/T	T/T	T/T	A/A	A/A	A/A	T/T	T/T	T/T	T/T	---	A/A	T/T	A/A	A/A	T/T	T/T	T/T	T/T	A/A	T/T	T/T	T/T	A/A	A/A	T/T	T/T	A/A	A/A	T/T	T/T	A/A	T/T	T/T	T/T	T/T	T/T	T/T	A/T	A/A	T/T	A/A	A/A
Chr4LG4_293440043	4LG4	2.561	A/A	G/G	G/G	G/G	G/G	G/G	G/G	A/A	A/A	A/A	G/G	G/G	G/G	G/G	A/G	A/A	G/G	A/A	A/A	G/G	G/G	G/G	G/G	A/A	G/G	G/G	G/G	A/A	A/A	G/G	G/G	A/A	A/A	G/G	G/G	A/A	G/G	G/G	G/G	G/G	G/G	G/G	G/G	A/A	G/G	A/A	A/A
Chr4LG4_398423453	4LG4	3.921	A/A	A/A	G/G	G/G	G/G	G/G	G/G	A/A	A/A	A/A	G/G	G/G	G/G	G/G	A/G	A/A	G/G	A/A	A/A	G/G	G/G	G/G	G/G	A/A	G/G	G/G	G/G	A/A	A/A	G/G	G/G	A/A	A/A	G/G	G/G	A/A	G/G	G/G	G/G	G/G	G/G	G/G	G/G	A/A	G/G	A/A	A/A
Chr4LG4_294875174	4LG4	4.255	C/C	C/C	T/T	T/T	T/T	T/T	T/T	C/C	C/C	C/C	T/T	T/T	T/T	T/T	T/C	C/C	T/T	C/C	C/C	T/T	T/T	T/T	T/T	C/C	T/T	T/T	C/C	C/C	C/C	T/T	T/T	C/C	C/C	T/T	T/T	C/C	T/T	T/T	T/T	T/T	C/C	T/T	T/C	C/C	T/T	C/C	C/C
Chr4LG4_296041971	4LG4	5.616	A/A	A/A	G/G	G/G	G/G	G/G	G/G	A/A	A/A	A/A	G/G	G/G	G/G	G/G	A/G	A/A	G/G	A/A	A/A	G/G	G/G	G/G	G/G	A/A	G/G	G/G	G/G	A/A	A/A	G/G	G/G	A/A	A/A	G/G	G/G	A/A	G/G	G/G	G/G	G/G	A/A	G/G	G/G	A/A	G/G	A/A	A/A
Chr4LG4_297761149	4LG4	5.951	G/G	G/G	A/A	A/A	A/A	A/A	A/A	G/G	G/G	G/G	A/A	A/A	A/A	A/A	A/G	G/G	A/A	G/G	G/G	A/A	A/A	A/A	A/A	G/G	A/A	A/A	A/A	G/G	G/G	A/A	A/A	G/G	G/G	A/A	A/A	G/G	A/A	---	A/A	A/A	G/G	A/A	A/A	G/G	A/A	G/G	G/G
Chr4LG4_298482927	4LG4	6.272	G/G	G/G	A/A	G/G	A/A	A/A	A/A	G/G	G/G	G/G	A/A	A/A	A/A	A/A	A/G	G/G	A/A	G/G	G/G	A/A	A/A	A/A	A/A	G/G	A/A	A/A	A/A	G/G	G/G	A/A	A/A	G/G	G/G	A/A	A/A	G/G	A/A	A/A	A/A	A/A	G/G	A/A	A/A	G/G	A/A	G/G	G/G
Chr4LG4_298408929	4LG4	6.621	G/G	G/G	---	G/G	A/A	A/A	A/A	G/G	G/G	G/G	A/A	A/A	A/A	A/A	A/G	G/G	A/A	G/G	G/G	A/A	A/A	A/A	A/A	G/G	A/A	A/A	A/A	G/G	G/G	A/A	A/A	G/G	G/G	---	A/A	G/G	A/A	A/G	A/A	A/A	G/G	A/A	A/A	G/G	A/A	G/G	G/G
Chr4LG4_299624614	4LG4	6.986	A/A	A/A	G/G	A/A	G/G	G/G	G/G	A/A	A/A	A/A	G/G	G/G	G/G	G/G	A/A	A/A	G/G	A/A	A/A	G/G	G/G	G/G	G/G	A/A	G/G	G/G	---	A/A	A/A	G/G	G/G	A/A	A/A	G/G	G/G	A/A	G/G	A/G	G/G	G/G	A/A	G/G	A/G	A/A	G/G	A/A	A/A
Chr4LG4_298797638	4LG4	7.993	C/C	C/C	---	C/C	T/T	T/C	T/T	C/C	C/C	C/C	T/T	---	T/T	T/T	C/C	C/C	T/T	C/C	C/C	---	---	C/C	T/T	C/C	T/T	T/C	T/T	C/C	C/C	T/T	T/T	C/C	C/C	---	---	C/C	T/T	T/C	T/C	C/C	C/C	---	T/C	C/C	T/T	C/C	C/C
Chr4LG4_414102606	4LG4	8.308	G/G	G/G	A/A	G/G	A/A	A/A	A/A	G/G	G/G	G/G	A/A	A/A	A/A	A/A	G/G	G/G	A/A	G/G	G/G	A/G	A/A	G/G	A/A	G/G	G/G	A/A	A/A	G/G	G/G	A/A	A/A	G/G	G/G	A/A	G/G	G/G	A/A	A/A	A/A	G/G	G/G	A/A	A/A	G/G	A/A	G/G	G/G
Chr4LG4_301811518	4LG4	8.941	A/A	A/A	G/G	A/A	G/G	G/G	G/G	A/A	A/A	A/A	G/G	G/G	G/G	G/G	A/A	A/A	G/G	A/A	A/A	---	G/G	A/A	G/G	A/A	A/A	G/G	G/G	A/A	A/A	G/G	G/G	A/A	A/A	G/G	A/A	A/A	G/G	A/G	G/G	A/A	A/A	G/G	G/G	A/A	G/G	A/A	A/A
Chr4LG4_302674011	4LG4	9.259	G/G	G/G	A/G	G/G	A/A	A/A	A/A	G/G	G/G	G/G	A/A	A/A	A/A	A/A	G/G	G/G	A/G	G/G	G/G	G/G	A/A	G/G	A/A	G/G	G/G	A/A	A/G	G/G	G/G	A/A	A/A	G/G	G/G	A/G	G/G	G/G	---	A/G	A/A	G/G	G/G	A/A	A/G	G/G	A/A	G/G	G/G
Chr4LG4_305099926	4LG4	9.595	G/G	G/G	A/A	G/G	A/A	A/A	A/A	G/G	G/G	G/G	A/A	A/A	A/A	A/A	G/G	G/G	A/A	G/G	G/G	---	A/A	G/G	A/A	G/G	G/G	A/A	A/G	G/G	G/G	A/A	A/A	G/G	G/G	A/A	G/G	A/A	A/A	A/G	A/A	G/G	G/G	A/A	A/A	G/G	A/A	G/G	G/G
Chr4LG4_422040975	4LG4	10.314	T/T	T/T	C/C	T/T	C/C	C/C	C/C	T/T	T/T	T/T	C/C	C/C	C/C	C/C	T/T	T/T	C/C	T/T	T/T	T/T	C/C	T/T	C/C	T/T	T/T	C/C	T/C	T/T	T/T	C/C	C/C	T/T	T/T	C/C	T/T	C/C	C/C	T/C	C/C	T/T	T/T	C/C	C/C	T/T	C/C	T/T	T/T
Chr4LG4_305212336	4LG4	10.657	C/C	C/C	T/T	C/C	T/T	T/T	T/T	C/C	C/C	C/C	T/T	T/T	T/T	T/T	C/C	C/C	T/T	C/C	C/C	T/C	T/T	C/C	T/T	C/C	C/C	T/T	T/T	C/C	C/C	T/T	T/T	C/C	C/C	T/T	C/C	T/T	T/T	T/T	T/T	C/C	C/C	T/T	T/T	C/C	T/T	C/C	C/C
Chr4LG4_305404527	4LG4	11.319	T/T	T/T	C/C	T/T	C/C	C/C	C/C	T/T	T/T	T/T	C/C	C/C	C/C	C/C	T/T	T/T	C/C	T/T	T/T	---	C/C	T/T	C/C	T/T	T/T	C/C	C/C	T/T	T/T	C/C	C/C	T/T	T/T	C/C	T/T	C/C	C/C	T/C	C/C	T/T	T/T	C/C	T/T	T/T	C/C	T/T	T/T
Chr4LG4_307693796	4LG4	11.646	A/A	A/A	G/G	A/A	G/G	G/G	G/G	A/A	A/A	A/A	G/G	G/G	G/G	G/G	A/A	A/A	G/G	A/A	A/A	A/G	G/G	A/A	G/G	A/A	A/A	G/G	G/G	A/A	A/A	G/G	G/G	A/A	A/A	G/G	A/A	G/G	G/G	G/G	G/G	A/A	A/A	G/G	A/A	A/A	G/G	A/A	A/A
Chr4LG4_308685806	4LG4	11.966	T/T	T/T	C/C	T/T	C/C	C/C	C/C	T/T	T/T	T/T	C/C	C/C	C/C	C/C	T/T	T/T	C/C	T/T	T/T	T/C	C/C	T/T	C/C	T/T	T/T	C/C	C/C	T/T	T/T	C/C	C/C	T/T	T/T	C/C	T/T	C/C	C/C	C/C	C/C	T/T	T/T	C/C	T/C	T/T	C/C	T/T	T/T
Chr4LG4_308717065	4LG4	12.283	C/C	C/C	T/T	C/C	T/T	T/T	T/T	C/C	C/C	C/C	T/T	T/T	T/T	T/T	C/C	C/C	T/T	C/C	C/C	T/C	T/T	C/C	T/T	C/C	C/C	T/T	T/T	C/C	C/C	T/T	T/T	C/C	C/C	T/T	C/C	T/T	T/T	T/T	T/T	C/C	C/C	T/T	C/C	C/C	T/T	C/C	C/C
Chr4LG4_310651488	4LG4	12.92	C/C	C/C	G/G	C/C	G/G	G/G	G/G	C/C	C/C	C/C	G/G	G/G	G/G	G/G	C/C	C/C	G/G	C/C	C/C	C/G	G/G	C/C	G/G	C/C	C/C	G/G	G/G	C/C	C/C	G/G	G/G	C/C	C/C	G/G	C/C	G/G	G/G	G/G	G/G	C/C	C/C	G/G	C/G	C/C	G/G	C/C	C/C
Chr4LG4_310669441	4LG4	13.257	G/G	G/G	A/A	G/G	A/A	A/A	A/A	G/G	G/G	G/G	A/A	A/A	A/A	A/A	G/G	G/G	A/A	G/G	G/G	---	A/A	G/G	A/A	G/G	G/G	A/A	A/A	G/G	G/G	A/A	A/A	G/G	G/G	A/A	G/G	G/G	A/A	A/G	A/A	G/G	G/G	A/A	G/G	G/G	A/A	G/G	G/G
Chr4LG4_311754500	4LG4	13.598	A/A	A/A	G/G	A/A	G/G	G/G	G/G	A/A	A/A	A/A	G/G	G/G	G/G	G/G	A/A	A/A	G/G	A/A	A/A	A/G	G/G	A/A	G/G	A/A	A/A	G/G	G/G	A/A	A/A	G/G	G/G	A/A	A/A	G/G	A/A	A/A	G/G	G/G	G/G	A/A	A/A	G/G	A/A	A/A	G/G	A/A	A/A
Chr4LG4_312449093	4LG4	14.312	T/T	T/T	C/C	T/T	C/C	C/C	C/C	T/T	T/T	T/T	C/C	C/C	C/C	C/C	T/T	T/T	C/C	T/T	T/T	T/C	C/C	T/T	C/C	T/T	T/T	C/C	C/C	T/T	C/C	C/C	C/C	T/T	T/T	C/C	T/T	T/T	C/C	C/C	C/C	T/T	T/T	C/C	---	T/T	C/C	T/T	T/T
Chr4LG4_313116952	4LG4	14.657	A/A	A/A	G/G	A/A	G/G	G/G	G/G	A/A	A/A	A/A	G/G	G/G	G/G	---	A/A	A/A	G/G	A/A	A/A	A/A	G/G	A/A	G/G	A/A	A/A	G/G	---	A/A	G/G	G/G	G/G	A/A	A/A	G/G	A/A	A/A	G/G	A/A	G/G	A/A	A/A	G/G	A/A	A/A	G/G	A/A	A/A
Chr4LG4_315978177	4LG4	15.298	T/T	T/T	G/G	T/T	G/G	G/G	G/G	T/T	T/T	T/T	G/G	G/G	G/G	G/G	T/T	T/T	G/G	T/T	T/T	T/G	G/G	T/T	G/G	T/T	T/T	G/G	G/G	T/T	G/G	G/G	G/G	T/T	T/T	G/G	T/T	T/T	G/G	---	G/G	T/T	T/T	G/G	T/T	T/T	G/G	T/T	T/T
Sc02659_148875	scaffold02659	15.947	A/A	A/A	G/G	A/A	G/G	G/G	G/G	A/A	A/A	A/A	G/G	G/G	G/G	G/G	A/A	A/A	G/G	A/A	A/A	A/G	G/G	A/A	G/G	A/A	A/A	G/G	G/G	A/A	G/G	G/G	G/G	A/A	A/A	G/G	A/A	A/A	G/G	G/G	G/G	A/A	A/A	G/G	---	A/A	G/G	A/A	A/A
Chr4LG4_320497212	4LG4	16.915	T/T	T/T	C/C	T/T	C/C	T/C	C/C	T/T	T/T	T/T	C/C	C/C	T/C	C/C	T/T	T/T	C/C	T/T	T/T	T/T	C/C	T/T	C/C	T/T	T/T	C/C	C/C	T/T	C/C	C/C	C/C	T/T	T/T	C/C	T/T	T/T	C/C	T/C	C/C	T/T	T/T	C/C	T/T	T/T	C/C	T/T	T/T
Chr4LG4_321316044	4LG4	17.23	T/T	T/T	G/G	T/T	G/G	---	G/G	T/T	T/T	T/T	G/G	G/G	G/G	G/G	T/T	T/T	G/G	T/T	T/T	T/G	G/G	T/T	G/G	T/T	T/T	G/G	G/G	T/T	G/G	G/G	G/G	T/T	T/T	G/G	T/T	T/T	G/G	G/G	G/G	T/T	T/T	G/G	---	T/T	G/G	T/T	T/T
Chr4LG4_321540707	4LG4	17.584	T/T	T/T	G/G	T/T	G/G	G/G	G/G	T/T	T/T	T/T	---	G/G	G/G	G/G	T/T	T/T	G/G	T/T	T/T	---	G/G	T/T	G/G	T/T	T/T	G/G	G/G	T/T	G/G	G/G	G/G	T/T	T/T	G/G	T/T	T/T	G/G	G/G	T/T	T/T	T/T	G/G	T/G	T/T	G/G	---	T/T
Chr4LG4_322163984	4LG4	17.941	---	---	C/C	T/T	C/C	C/C	C/C	---	T/T	T/T	T/T	C/C	C/C	C/C	T/T	T/T	C/C	T/T	T/T	T/C	C/C	---	C/C	T/T	T/T	C/C	C/C	T/T	C/C	C/C	C/C	T/T	---	C/C	T/T	T/T	C/C	C/C	T/T	T/T	T/T	C/C	T/C	T/T	C/C	T/T	T/T
Chr4LG4_323024435	4LG4	19.598	G/G	G/G	A/A	G/G	A/A	A/A	A/A	G/G	G/G	G/G	G/G	A/A	A/A	A/A	G/G	G/G	A/A	G/G	G/G	A/G	A/A	G/G	A/A	G/G	G/G	A/A	A/A	G/G	A/A	G/G	A/A	G/G	G/G	A/A	G/G	G/G	A/A	A/A	G/G	G/G	G/G	A/A	A/G	G/G	A/A	G/G	G/G
Chr4LG4_322740004	4LG4	20.888	C/C	C/C	T/T	C/C	T/T	T/C	T/T	C/C	C/C	C/C	C/C	T/T	T/C	T/T	C/C	C/C	T/T	C/C	C/C	C/C	T/T	C/C	T/T	C/C	C/C	T/T	T/T	C/C	T/T	C/C	T/T	C/C	C/C	T/T	C/C	C/C	T/T	T/C	C/C	C/C	C/C	T/T	C/C	C/C	T/T	C/C	C/C
Chr4LG4_323165181	4LG4	22.179	G/G	G/G	A/A	G/G	A/A	A/G	A/A	G/G	G/G	G/G	G/G	A/A	A/G	A/A	G/G	G/G	A/A	G/G	G/G	A/G	A/A	G/G	A/A	G/G	G/G	A/A	A/A	G/G	A/A	G/G	A/A	G/G	G/G	A/A	G/G	G/G	A/A	A/G	G/G	G/G	G/G	A/A	G/G	G/G	A/A	G/G	G/G
Chr4LG4_326242517	4LG4	22.812	C/C	G/G	G/G	C/C	G/G	---	G/G	C/C	C/C	C/C	C/C	G/G	G/G	G/G	C/C	C/C	G/G	C/C	C/C	C/G	G/G	C/C	G/G	C/C	C/C	G/G	G/G	C/C	G/G	C/C	G/G	C/C	C/C	G/G	C/C	C/C	G/G	G/G	C/C	C/C	C/C	G/G	C/G	C/C	G/G	C/C	C/C
Chr4LG4_326487481	4LG4	23.128	G/G	A/A	A/G	G/G	A/A	A/G	A/A	G/G	G/G	G/G	G/G	A/A	---	A/A	G/G	G/G	A/A	G/G	G/G	A/G	A/A	G/G	A/A	G/G	G/G	A/A	A/A	G/G	A/A	G/G	A/A	G/G	G/G	A/A	G/G	G/G	A/A	A/G	G/G	G/G	G/G	A/A	G/G	G/G	A/A	G/G	G/G
Chr4LG4_374506332	4LG4	23.786	C/C	A/A	A/A	C/C	A/A	A/A	A/A	C/C	C/C	C/C	C/C	A/A	A/A	A/A	C/C	C/C	C/C	C/C	C/C	A/A	C/C	C/C	A/A	C/C	C/C	A/A	A/A	C/C	A/A	C/C	A/A	C/C	C/C	A/A	C/C	C/C	A/A	A/A	C/C	C/C	C/C	A/A	A/C	C/C	C/C	C/C	C/C
Chr4LG4_362931822	4LG4	24.129	G/G	T/T	T/T	G/G	T/G	T/G	T/G	G/G	G/G	G/G	G/G	T/T	T/G	T/T	G/G	G/G	G/G	G/G	G/G	G/G	G/G	G/G	T/T	G/G	G/G	---	T/T	G/G	T/T	G/G	T/T	G/G	G/G	T/G	G/G	G/G	T/T	---	G/G	G/G	G/G	T/T	G/G	G/G	G/G	G/G	G/G
Chr4LG4_374473511	4LG4	24.795	A/A	G/G	G/G	A/A	G/G	A/G	G/G	A/A	A/A	A/A	A/A	G/G	G/G	G/G	A/A	A/A	A/A	A/A	A/A	A/A	A/A	A/A	G/G	A/A	A/A	G/G	G/G	A/A	G/G	A/A	G/G	A/A	A/A	G/G	A/A	A/A	G/G	A/G	A/A	A/A	A/A	G/G	A/A	A/A	A/A	A/A	A/A
Chr4LG4_374619704	4LG4	25.114	G/G	A/A	A/A	A/A	A/A	A/G	A/A	G/G	G/G	G/G	G/G	A/A	A/A	A/A	G/G	G/G	G/G	G/G	G/G	A/G	G/G	G/G	A/A	G/G	G/G	A/A	A/A	G/G	A/A	G/G	A/A	G/G	G/G	A/A	G/G	G/G	A/A	A/A	G/G	G/G	G/G	A/A	G/G	G/G	G/G	G/G	G/G
Chr4LG4_367060457	4LG4	25.434	C/C	T/T	T/C	T/T	T/T	T/C	T/T	C/C	C/C	C/C	C/C	T/T	T/T	T/T	C/C	C/C	C/C	C/C	C/C	---	C/C	C/C	T/T	C/C	C/C	T/T	T/T	C/C	T/T	C/C	T/T	C/C	C/C	T/T	C/C	C/C	T/T	T/C	C/C	C/C	C/C	T/T	C/C	C/C	C/C	C/C	C/C
Chr4LG4_376093221	4LG4	25.751	C/C	A/A	---	A/A	A/A	A/C	A/A	C/C	C/C	C/C	C/C	A/A	---	A/A	C/C	C/C	C/C	C/C	C/C	---	C/C	C/C	A/A	C/C	C/C	A/A	A/A	C/C	A/A	C/C	A/A	C/C	C/C	A/A	C/C	C/C	A/A	A/A	C/C	C/C	C/C	A/A	C/C	C/C	C/C	C/C	C/C
Chr4LG4_376271365	4LG4	26.078	C/C	T/T	T/C	T/T	T/T	T/C	T/T	C/C	C/C	C/C	C/C	T/T	T/T	T/T	C/C	C/C	C/C	C/C	C/C	T/C	C/C	C/C	T/T	C/C	C/C	T/T	T/T	C/C	T/T	C/C	T/T	C/C	C/C	T/T	C/C	C/C	T/T	T/T	C/C	C/C	C/C	T/T	C/C	C/C	C/C	C/C	C/C
Chr4LG4_381585750	4LG4	26.406	C/C	T/T	T/C	T/T	T/T	T/T	T/T	C/C	C/C	C/C	C/C	T/T	T/T	T/T	C/C	C/C	C/C	C/C	C/C	---	C/C	C/C	T/T	C/C	C/C	T/T	T/T	C/C	T/T	C/C	T/T	C/C	C/C	T/T	C/C	C/C	T/T	T/T	C/C	C/C	C/C	T/T	C/C	C/C	C/C	C/C	C/C
Chr4LG4_410673320	4LG4	26.719	T/T	C/C	T/C	C/C	C/C	T/C	C/C	T/T	T/T	T/T	T/T	C/C	C/C	C/C	T/T	T/T	T/T	T/T	T/T	T/T	T/T	T/T	C/C	T/T	T/T	C/C	C/C	T/T	C/C	T/T	C/C	T/T	T/T	C/C	T/T	T/T	C/C	T/C	T/T	T/T	---	C/C	---	T/T	T/T	T/T	T/T
Chr4LG4_389591142	4LG4	27.668	A/A	G/G	---	G/G	G/G	A/G	G/G	A/A	A/A	A/A	A/A	G/G	G/G	G/G	A/A	A/A	A/A	A/A	A/A	---	A/A	A/A	G/G	A/A	A/A	G/G	G/G	A/A	G/G	A/A	G/G	A/A	A/A	G/G	A/A	A/A	G/G	A/A	A/A	A/A	A/A	G/G	A/A	A/A	A/A	A/A	A/A
Chr4LG4_396654439	4LG4	27.985	T/T	C/C	T/C	C/C	C/C	C/C	C/C	T/T	T/T	T/T	T/T	C/C	C/C	C/C	T/T	T/T	T/T	T/T	T/T	T/C	T/T	T/T	C/C	T/T	T/T	C/C	C/C	T/T	C/C	T/T	C/C	T/T	T/T	C/C	T/T	T/T	C/C	T/C	T/T	T/T	T/T	C/C	T/C	T/T	T/T	T/T	T/T
Chr4LG4_396799376	4LG4	28.618	A/A	G/G	A/G	G/G	G/G	G/G	G/G	A/A	A/A	A/A	A/A	G/G	G/G	G/G	A/A	A/A	A/A	A/A	A/A	A/G	A/A	A/A	G/G	A/A	A/A	G/G	G/G	A/A	G/G	A/A	G/G	A/A	A/A	G/G	A/A	A/A	G/G	A/G	A/A	A/A	A/A	G/G	A/A	A/A	A/A	A/A	A/A
Chr4LG4_402306854	4LG4	28.934	G/G	A/A	---	A/A	A/A	---	A/A	G/G	G/G	G/G	G/G	A/A	A/A	A/A	G/G	G/G	G/G	G/G	G/G	A/G	G/G	G/G	A/A	G/G	G/G	A/A	A/A	G/G	A/A	G/G	A/A	G/G	G/G	A/A	G/G	G/G	A/A	A/G	G/G	G/G	G/G	A/A	G/G	G/G	G/G	G/G	G/G
Chr4LG4_402487311	4LG4	29.89	C/C	T/T	T/C	T/T	T/T	T/C	T/T	C/C	C/C	C/C	C/C	T/T	T/T	T/T	C/C	C/C	C/C	C/C	C/C	T/C	C/C	C/C	T/T	C/C	C/C	T/T	T/T	C/C	T/T	C/C	T/T	C/C	C/C	T/T	C/C	C/C	T/T	T/C	C/C	C/C	C/C	T/T	C/C	C/C	C/C	C/C	C/C
Chr4LG4_404852374	4LG4	30.202	T/T	C/C	T/C	C/C	C/C	---	C/C	T/T	T/T	T/T	T/T	C/C	C/C	C/C	T/T	T/T	T/T	T/T	C/C	T/C	T/T	T/T	C/C	T/T	T/T	C/C	C/C	T/T	C/C	T/T	C/C	T/T	T/T	C/C	T/T	T/T	C/C	T/C	T/T	T/T	T/T	C/C	T/T	T/T	T/T	T/T	T/T
Chr4LG4_440818342	4LG4	30.515	C/C	G/G	C/G	G/G	G/G	C/G	G/G	C/C	C/C	C/C	C/C	G/G	G/G	G/G	C/C	C/C	C/C	C/C	G/G	C/G	C/C	C/C	G/G	C/C	C/C	G/G	G/G	C/C	G/G	G/G	G/G	C/C	C/C	G/G	C/C	C/C	G/G	---	C/C	C/C	C/C	G/G	C/C	C/C	C/C	C/C	C/C
Chr4LG4_405697916	4LG4	30.829	A/A	G/G	A/G	G/G	G/G	G/G	G/G	A/A	A/A	A/A	A/A	G/G	G/G	G/G	A/A	A/A	A/A	A/A	G/G	A/G	A/A	A/A	G/G	A/A	A/A	G/G	G/G	A/A	G/G	G/G	G/G	A/A	A/A	G/G	A/A	A/A	G/G	A/G	A/A	A/A	A/A	G/G	A/A	A/A	A/A	A/A	A/A
Sc03631_66237	scaffold03631	31.462	T/T	C/C	T/T	C/C	C/C	C/C	T/T	T/T	T/T	T/T	T/T	T/C	C/C	C/C	T/T	T/T	T/T	T/T	C/C	T/C	T/T	T/T	C/C	T/T	T/T	C/C	C/C	T/T	C/C	C/C	C/C	T/T	T/T	C/C	T/T	T/T	C/C	T/C	T/T	T/T	T/T	C/C	T/T	T/T	T/T	T/T	T/T
Chr4LG4_418218233	4LG4	31.802	G/G	A/A	G/G	A/A	A/A	---	G/G	G/G	G/G	G/G	G/G	A/G	A/A	A/A	G/G	G/G	G/G	G/G	A/A	A/G	G/G	G/G	A/A	G/G	G/G	A/A	A/A	G/G	A/A	A/A	A/A	G/G	G/G	A/A	G/G	G/G	A/A	G/G	G/G	G/G	G/G	A/A	G/G	G/G	G/G	G/G	G/G
Chr4LG4_418370684	4LG4	32.487	G/G	A/A	G/G	A/A	A/A	A/G	G/G	G/G	G/G	G/G	G/G	G/G	A/A	A/A	G/G	G/G	G/G	G/G	A/A	A/G	G/G	G/G	A/A	G/G	G/G	A/A	A/A	G/G	A/A	A/A	A/A	G/G	G/G	A/A	G/G	G/G	A/A	G/G	G/G	G/G	G/G	A/A	G/G	G/G	G/G	G/G	G/G
Chr4LG4_418800631	4LG4	32.802	T/T	C/C	T/T	C/C	C/C	T/C	T/T	T/T	T/T	T/T	T/T	T/T	C/C	C/C	T/T	T/T	T/T	T/T	C/C	T/C	T/T	T/T	C/C	T/T	T/T	C/C	C/C	T/T	C/C	C/C	C/C	T/T	T/T	C/C	T/T	T/T	C/C	T/T	T/T	T/T	T/T	C/C	T/T	T/T	T/T	T/T	T/T
Chr4LG4_418833042	4LG4	34.221	T/T	C/C	T/T	C/C	C/C	T/C	T/T	T/T	T/T	T/T	T/T	T/T	C/C	C/C	T/T	T/T	T/T	T/T	C/C	T/C	T/T	T/T	C/C	T/T	T/T	C/C	C/C	T/T	C/C	C/C	C/C	T/T	T/T	C/C	T/T	T/T	C/C	T/T	T/T	T/T	T/T	C/C	T/T	T/T	T/T	T/T	T/T
Chr4LG4_418899168	4LG4	35.277	C/C	T/T	T/C	T/T	T/T	---	C/C	C/C	C/C	C/C	C/C	C/C	T/T	T/T	C/C	C/C	C/C	C/C	T/T	T/C	---	C/C	T/T	C/C	C/C	T/T	T/T	C/C	T/T	T/T	T/T	C/C	C/C	T/T	C/C	C/C	T/T	---	C/C	C/C	C/C	T/T	C/C	C/C	C/C	C/C	C/C
Chr4LG4_430526733	4LG4	35.604	---	A/T	T/T	A/A	A/A	A/A	T/T	T/T	T/T	T/T	A/T	T/T	A/A	A/A	T/T	T/T	T/T	T/T	A/A	---	T/T	---	A/A	T/T	T/T	A/A	A/A	T/T	A/A	A/A	A/A	T/T	T/T	A/A	T/T	T/T	A/A	---	T/T	T/T	T/T	A/A	T/T	T/T	T/T	T/T	T/T
Chr4LG4_442123127	4LG4	35.929	G/G	A/A	G/G	A/A	A/A	A/A	G/G	G/G	G/G	G/G	G/G	G/G	A/A	A/A	G/G	G/G	G/G	G/G	A/A	A/G	G/G	G/G	A/A	G/G	G/G	A/A	A/A	G/G	A/A	A/A	A/A	G/G	G/G	A/A	G/G	G/G	A/A	A/G	G/G	G/G	G/G	A/A	G/G	G/G	G/G	G/G	G/G
Chr4LG4_443158917	4LG4	36.57	T/T	G/G	T/T	G/G	G/G	G/G	T/T	T/T	T/T	T/T	T/T	T/T	G/G	G/G	T/T	T/T	T/T	T/T	G/G	T/G	T/T	---	G/G	T/T	T/T	G/G	G/G	T/T	G/G	G/G	G/G	T/T	G/G	G/G	T/T	T/T	G/G	T/T	T/T	T/T	T/T	G/G	T/T	T/T	T/T	T/T	T/T
Chr4LG4_419276289	4LG4	36.886	T/T	G/G	T/T	G/G	G/G	G/G	T/T	T/T	T/T	T/G	T/T	---	G/G	G/G	T/T	T/T	T/T	T/T	G/G	T/T	T/T	---	G/G	T/T	T/T	G/G	G/G	T/T	G/G	G/G	G/G	T/T	G/G	G/G	T/T	T/T	G/G	T/G	T/T	T/T	T/T	G/G	T/T	T/T	T/T	T/T	T/T
Chr4LG4_420504010	4LG4	37.203	G/G	T/T	G/G	T/T	T/T	T/G	G/G	G/G	G/G	G/G	G/G	G/G	T/T	T/T	G/G	G/G	G/G	G/G	T/T	G/G	G/G	G/G	T/T	G/G	G/G	T/T	T/T	G/G	T/T	T/T	T/T	G/G	T/T	T/T	G/G	G/G	T/T	G/G	G/G	G/G	G/G	---	G/G	G/G	G/G	G/G	G/G
Chr4LG4_421238773	4LG4	37.84	T/T	C/C	T/T	C/C	C/C	---	T/T	T/T	T/T	T/T	T/T	T/T	C/C	T/T	T/T	T/T	T/T	T/T	C/C	T/T	T/T	T/T	C/C	T/T	T/T	C/C	C/C	T/T	C/C	C/C	C/C	T/T	C/C	C/C	T/T	T/T	C/C	T/T	T/T	T/T	T/T	C/C	T/T	T/T	T/T	T/T	T/T
Chr4LG4_443975127	4LG4	38.154	G/G	A/A	G/G	A/A	A/A	---	G/G	G/G	G/G	G/G	G/G	G/G	A/A	G/G	G/G	G/G	G/G	G/G	A/A	G/G	G/G	G/G	A/A	G/G	G/G	A/A	G/G	G/G	A/A	A/A	A/A	G/G	A/A	A/A	G/G	G/G	A/A	A/G	G/G	G/G	G/G	A/A	G/G	G/G	G/G	G/G	G/G
Chr4LG4_445331271	4LG4	38.473	G/G	A/A	G/G	A/A	A/A	A/A	G/G	G/G	G/G	G/G	G/G	G/G	A/A	G/G	G/G	G/G	G/G	G/G	A/A	G/G	G/G	G/G	A/A	G/G	G/G	A/A	G/G	G/G	A/A	A/A	A/A	G/G	A/A	A/A	G/G	G/G	A/A	A/G	G/G	G/G	G/G	A/A	G/G	G/G	G/G	G/G	G/G
Chr4LG4_446167144	4LG4	38.791	A/A	G/G	A/A	G/G	G/G	G/G	A/A	A/A	A/A	A/A	A/A	A/A	G/G	A/A	A/A	A/A	A/A	A/A	G/G	A/A	A/A	A/A	G/G	A/A	A/A	G/G	A/A	A/A	G/G	G/G	A/A	A/A	G/G	G/G	A/A	A/A	G/G	A/G	A/A	A/A	A/A	G/G	A/A	A/A	A/A	A/A	A/A
Chr4LG4_445679927	4LG4	39.108	A/A	G/G	A/A	G/G	G/G	G/G	A/A	A/A	A/A	A/G	A/A	A/A	G/G	A/A	A/A	A/A	---	A/A	G/G	A/A	A/A	---	G/G	A/A	A/A	G/G	A/A	A/A	G/G	G/G	A/A	G/G	G/G	G/G	A/A	A/A	G/G	A/G	A/A	A/A	A/A	G/G	A/A	A/A	A/A	A/A	A/A
Chr3LG5_160524990	3LG5	0	G/G	A/G	G/G	---	G/G	G/G	A/A	G/G	A/A	G/G	---	A/A	A/A	G/G	A/A	G/G	G/G	G/G	G/G	A/G	G/G	A/A	A/G	G/G	A/A	A/A	A/A	A/G	A/A	A/A	A/A	G/G	A/A	G/G	A/A	A/G	G/G	G/G	A/G	A/A	G/G	G/G	G/G	G/G	G/G	A/A	G/G
Sc00668_57125	scaffold00668	0.736	T/T	C/C	T/T	C/C	T/T	T/T	C/C	T/T	C/C	T/T	C/C	---	C/C	T/T	C/C	T/T	T/T	T/T	T/T	---	T/T	---	C/C	T/T	C/C	C/C	C/C	T/C	C/C	C/C	C/C	T/T	---	T/T	C/C	C/C	T/T	T/T	C/C	C/C	T/T	T/T	T/T	T/T	T/T	C/C	T/T
Chr3LG5_171351371	3LG5	6.735	C/C	A/A	C/C	A/A	C/C	C/C	A/A	C/C	A/A	C/C	A/A	A/A	C/C	C/C	A/C	C/C	C/C	C/C	C/C	A/C	C/C	A/A	A/A	C/C	A/A	A/A	A/A	A/A	A/A	A/A	C/C	A/A	A/A	C/C	A/A	A/A	C/C	C/C	A/A	A/A	C/C	C/C	C/C	C/C	C/C	A/A	C/C
Chr3LG5_173030489	3LG5	7.057	C/C	T/T	C/C	T/T	C/C	C/C	T/T	C/C	T/T	C/C	T/T	T/T	C/C	C/C	T/C	C/C	C/C	C/C	C/C	T/C	C/C	T/T	T/T	C/C	T/C	T/T	T/T	T/T	T/T	T/T	C/C	T/T	T/T	C/C	T/T	T/T	C/C	C/C	T/T	T/T	C/C	C/C	C/C	C/C	C/C	T/T	C/C
Chr3LG5_174063055	3LG5	7.382	C/C	T/T	C/C	T/T	C/C	C/C	T/T	C/C	T/T	C/C	T/T	T/T	C/C	C/C	T/C	C/C	C/C	C/C	C/C	T/C	C/C	T/T	T/T	C/C	T/T	T/T	T/T	C/C	T/T	T/T	C/C	T/T	T/T	C/C	T/T	T/T	C/C	---	T/T	T/T	C/C	C/C	C/C	C/C	C/C	T/T	C/C
Chr3LG5_333293306	3LG5	7.727	T/T	G/G	T/T	G/G	T/T	T/T	G/G	T/T	G/G	T/T	G/G	G/G	T/T	T/T	T/G	T/T	T/T	T/T	G/G	T/G	T/T	G/G	G/G	T/T	G/G	G/G	G/G	T/T	G/G	G/G	T/T	G/G	G/G	T/T	G/G	G/G	T/T	T/G	G/G	G/G	T/T	T/T	T/T	T/T	T/T	G/G	T/T
Chr3LG5_180645603	3LG5	8.421	G/G	T/T	G/G	T/T	G/G	G/G	T/T	G/G	T/T	T/T	T/T	T/T	G/G	G/G	T/G	G/G	G/G	G/G	T/T	T/G	G/G	T/T	T/T	T/T	T/T	T/T	T/T	G/G	T/T	T/T	G/G	T/T	T/T	G/G	T/T	T/T	G/G	G/G	T/T	T/T	G/G	G/G	G/G	G/G	G/G	T/T	G/G
Chr3LG5_185134039	3LG5	8.74	T/T	A/A	T/T	A/A	T/T	T/T	A/A	T/T	A/A	A/A	A/A	A/A	T/T	T/T	A/T	T/T	T/T	T/T	A/A	A/A	T/T	A/A	A/A	A/A	A/A	A/A	A/A	T/T	A/A	A/A	T/T	A/A	A/A	T/T	A/A	A/A	T/T	T/T	A/A	A/A	T/T	T/T	T/T	T/T	T/T	A/A	T/T
Chr3LG5_185020155	3LG5	9.052	A/A	G/G	A/A	G/G	A/A	A/A	G/G	A/A	G/G	G/G	G/G	G/G	A/A	A/A	A/A	A/A	A/A	A/A	G/G	A/A	A/A	G/G	G/G	G/G	G/G	G/G	G/G	A/A	G/G	G/G	A/A	G/G	G/G	A/A	G/G	G/G	A/A	A/A	G/G	G/G	A/A	A/A	A/A	A/A	A/A	G/G	A/A
Chr3LG5_186505598	3LG5	9.373	C/C	A/A	C/C	A/A	C/C	A/C	A/A	C/C	A/A	A/A	A/A	A/A	C/C	C/C	A/C	C/C	C/C	C/C	A/A	---	C/C	A/A	A/A	A/A	A/A	A/A	A/A	C/C	A/A	A/A	C/C	A/A	A/A	C/C	A/A	A/A	C/C	A/C	A/A	A/A	C/C	C/C	C/C	C/C	C/C	A/A	C/C
Chr3LG5_185789595	3LG5	9.693	T/T	C/C	T/T	C/C	T/T	T/C	C/C	T/T	C/C	C/C	C/C	C/C	T/T	T/T	T/C	T/T	T/T	T/T	C/C	T/C	T/T	C/C	C/C	C/C	C/C	C/C	C/C	T/T	C/C	C/C	T/T	C/C	C/C	T/T	C/C	C/C	T/T	T/T	C/C	C/C	T/T	T/T	T/T	T/T	T/T	C/C	T/T
Chr3LG5_333806817	3LG5	10.012	G/G	T/T	G/G	T/T	G/G	T/G	T/T	G/G	G/G	T/T	T/T	T/T	G/G	G/G	T/G	G/G	G/G	G/G	T/T	T/G	G/G	T/T	T/T	T/T	T/T	T/T	T/T	G/G	T/T	T/T	G/G	T/T	T/T	G/G	T/T	T/T	G/G	---	T/T	T/T	G/G	G/G	G/G	G/G	G/G	T/T	G/G
Chr3LG5_191306603	3LG5	11.373	T/T	A/A	T/T	A/A	T/T	A/T	A/A	T/T	T/T	A/A	A/A	A/A	T/T	T/T	---	T/T	T/T	T/T	A/A	A/A	T/T	A/A	A/A	A/A	A/A	A/A	A/A	T/T	A/A	A/A	T/T	A/A	A/A	T/T	A/A	A/A	T/T	A/T	A/A	A/A	T/T	T/T	T/T	T/T	T/T	A/A	T/T
Chr3LG5_195016550	3LG5	11.706	C/C	T/T	C/C	T/T	C/C	T/C	T/T	C/C	C/C	T/T	T/T	T/T	C/C	C/C	T/C	C/C	C/C	C/C	T/T	T/C	C/C	T/T	T/T	T/T	T/T	T/T	T/T	C/C	T/T	T/T	C/C	T/T	T/T	C/C	T/T	T/T	C/C	C/C	T/T	T/T	C/C	C/C	C/C	C/C	C/C	T/T	C/C
Chr3LG5_195997489	3LG5	12.039	C/C	T/T	C/C	---	C/C	C/C	T/T	C/C	C/C	T/T	T/T	T/T	C/C	C/C	T/C	C/C	C/C	C/C	T/T	T/C	C/C	T/T	T/T	T/T	T/T	T/T	T/T	C/C	T/T	T/T	C/C	T/T	T/T	C/C	T/T	T/T	C/C	C/C	T/T	---	C/C	C/C	C/C	C/C	C/C	T/T	C/C
Chr3LG5_197202364	3LG5	12.71	G/G	A/A	G/G	A/A	G/G	A/G	A/A	G/G	G/G	A/A	A/A	A/A	G/G	G/G	A/G	G/G	G/G	G/G	A/A	A/G	G/G	A/A	A/A	A/A	A/A	A/A	A/A	G/G	A/A	A/A	G/G	A/A	A/A	G/G	A/A	A/A	G/G	G/G	A/A	A/A	G/G	G/G	G/G	G/G	G/G	A/A	G/G
Chr3LG5_196154724	3LG5	13.027	G/G	A/A	G/G	A/A	G/G	G/G	A/A	G/G	G/G	A/A	A/A	A/A	G/G	G/G	A/G	G/G	G/G	G/G	A/A	A/G	G/G	A/A	A/A	A/A	A/A	A/A	A/A	G/G	A/A	A/A	G/G	A/A	A/A	G/G	A/A	A/A	G/G	G/G	A/A	A/A	G/G	G/G	G/G	G/G	G/G	A/A	G/G
Chr3LG5_203535938	3LG5	15.346	G/G	A/A	G/G	A/A	G/G	A/G	A/A	G/G	G/G	A/A	A/A	A/A	G/G	G/G	A/G	G/G	G/G	G/G	A/A	A/A	G/G	A/A	A/A	A/A	A/A	A/A	A/A	G/G	A/A	A/A	A/A	A/A	A/A	G/G	A/A	A/A	G/G	G/G	A/A	A/A	G/G	G/G	G/G	G/G	G/G	A/A	G/G
Chr3LG5_219965621	3LG5	21.773	A/A	G/G	A/A	G/G	A/A	A/A	G/G	A/A	A/A	G/G	G/G	G/G	A/A	A/A	---	A/A	A/A	A/A	G/G	A/G	A/A	G/G	G/G	G/G	G/G	G/G	G/G	A/A	G/G	G/G	G/G	G/G	G/G	G/G	G/G	G/G	A/A	A/A	G/G	G/G	A/A	A/A	A/G	A/A	G/G	G/G	G/G
Chr3LG5_223958349	3LG5	22.435	C/C	T/T	C/C	T/T	C/C	T/C	T/T	C/C	C/C	T/T	T/T	T/T	C/C	C/C	T/C	C/C	C/C	C/C	T/T	T/C	C/C	T/T	T/T	T/T	T/T	T/T	T/T	C/C	T/T	T/T	T/T	T/T	T/T	T/T	T/T	T/T	C/C	C/C	T/T	T/T	C/C	C/C	T/T	C/C	T/T	T/T	T/T
Chr3LG5_230570342	3LG5	22.749	A/A	G/G	A/A	G/G	A/A	A/A	G/G	A/A	A/A	G/G	G/G	G/G	A/A	A/A	A/G	A/A	A/A	A/A	G/G	A/G	A/A	G/G	G/G	G/G	G/G	G/G	G/G	A/A	G/G	G/G	G/G	G/G	G/G	G/G	G/G	G/G	A/A	A/A	G/G	G/G	A/A	A/A	G/G	A/A	G/G	G/G	G/G
Chr3LG5_346876228	3LG5	23.699	T/T	C/C	T/T	C/C	T/T	---	C/C	T/T	T/T	C/C	C/C	C/C	T/T	T/T	T/C	T/T	T/T	T/T	C/C	T/C	T/T	C/C	C/C	C/C	C/C	C/C	C/C	T/T	C/C	C/C	C/C	C/C	C/C	C/C	C/C	C/C	T/T	T/T	C/C	C/C	T/T	T/T	C/C	T/T	C/C	C/C	C/C
Chr3LG5_217442503	3LG5	24.981	A/A	G/G	A/A	G/G	A/A	A/G	G/G	A/A	A/A	G/G	G/G	G/G	A/A	A/A	A/G	A/A	A/A	G/G	G/G	G/G	A/A	G/G	G/G	G/G	G/G	G/G	G/G	A/A	G/G	G/G	G/G	G/G	G/G	G/G	G/G	G/G	A/A	A/A	G/G	G/G	A/A	A/A	G/G	A/A	G/G	G/G	G/G
Chr3LG5_217133255	3LG5	26.306	C/C	A/A	C/C	A/A	C/C	C/C	A/A	C/C	C/C	A/A	A/A	A/A	C/C	C/C	A/C	C/C	C/C	A/A	A/A	---	C/C	A/A	---	A/A	A/A	A/A	A/A	C/C	A/A	A/A	A/A	A/A	A/A	A/A	A/A	A/A	C/C	C/C	A/A	A/A	C/C	C/C	---	C/C	A/A	A/A	A/A
Chr3LG5_215283361	3LG5	27.686	C/C	T/T	C/C	T/T	C/C	C/C	T/T	C/C	C/C	T/T	T/T	T/T	C/C	C/C	T/C	C/C	C/C	T/T	T/T	T/C	C/C	T/T	T/T	T/T	T/T	T/T	T/T	C/C	T/T	T/T	T/T	T/T	T/T	T/T	T/T	T/T	C/C	C/C	T/T	T/T	C/C	C/C	---	C/C	T/T	T/T	T/T
Chr3LG5_208474086	3LG5	28.432	G/G	A/A	G/G	A/A	G/G	A/G	A/A	G/G	G/G	A/A	A/A	A/A	G/G	G/G	A/G	G/G	G/G	A/A	A/A	---	G/G	A/A	A/A	A/A	A/A	A/A	A/A	G/G	A/A	A/A	A/A	A/A	A/A	G/G	A/A	A/A	G/G	G/G	A/A	A/A	G/G	G/G	G/G	G/G	A/A	A/A	A/A
Chr3LG5_200888391	3LG5	31.421	C/C	T/T	C/C	T/T	C/C	---	T/T	C/C	C/C	C/C	T/T	T/T	C/C	C/C	T/C	C/C	C/C	C/C	T/T	T/C	C/C	T/T	T/T	T/T	T/T	T/T	T/T	C/C	T/T	T/T	C/C	T/T	T/T	C/C	T/T	T/T	C/C	---	T/T	T/T	C/C	C/C	C/C	C/C	C/C	T/T	C/C
Chr3LG5_315411457	3LG5	38.154	A/A	---	A/A	C/C	---	A/A	C/C	A/A	A/A	A/A	C/C	C/C	A/C	A/A	A/C	A/A	A/A	A/A	C/C	A/C	A/A	A/A	C/C	C/C	C/C	C/C	C/C	A/A	A/A	C/C	A/A	C/C	C/C	---	C/C	A/A	A/A	A/C	C/C	A/A	A/A	A/A	A/A	A/A	A/A	A/A	A/A
Chr3LG5_211527858	3LG5	42.299	C/C	C/C	C/C	G/G	C/C	C/G	G/G	C/C	C/C	C/C	G/G	G/G	C/C	C/C	C/G	C/C	C/C	G/G	G/G	G/G	C/C	C/C	G/G	G/G	G/G	G/G	G/G	C/C	G/G	G/G	C/C	G/G	G/G	G/G	G/G	C/C	C/C	C/G	G/G	C/C	C/C	C/C	G/G	C/C	G/G	C/C	G/G
Chr3LG5_213530087	3LG5	42.928	G/G	G/G	G/G	T/T	G/G	T/G	T/T	G/G	G/G	G/G	T/T	T/T	G/G	G/G	T/G	G/G	G/G	T/T	T/T	T/G	G/G	G/G	T/T	T/T	T/T	T/T	T/T	G/G	T/T	T/T	G/G	T/T	T/T	T/T	T/T	G/G	G/G	G/G	T/T	G/G	G/G	G/G	T/T	G/G	T/T	G/G	T/T
Chr3LG5_218693232	3LG5	44.202	T/T	T/T	T/T	G/G	T/T	T/G	G/G	T/T	T/T	T/T	G/G	G/G	T/T	T/T	T/G	T/T	T/T	G/G	G/G	G/G	T/T	T/T	G/G	G/G	G/G	G/G	G/G	T/T	G/G	G/G	T/T	G/G	G/G	G/G	G/G	T/T	T/T	T/G	G/G	T/T	T/T	T/T	G/G	T/T	G/G	T/T	G/G
Chr3LG5_220469876	3LG5	45.563	A/A	A/A	A/G	G/G	A/A	---	G/G	A/A	A/A	A/A	G/G	G/G	A/A	A/A	A/G	A/A	A/A	A/A	G/G	G/G	A/A	A/A	G/G	G/G	G/G	G/G	G/G	A/A	G/G	G/G	A/A	G/G	G/G	G/G	G/G	A/A	A/A	A/A	G/G	A/A	A/A	A/A	G/G	A/A	G/G	A/A	G/G
Chr3LG5_346904670	3LG5	45.901	C/C	C/C	C/C	T/T	C/C	T/C	T/T	C/C	C/C	C/C	T/T	T/T	C/C	C/C	T/C	C/C	C/C	C/C	T/T	---	C/C	C/C	T/T	T/T	T/T	T/T	T/T	C/C	T/T	T/T	C/C	T/T	T/T	T/T	T/T	C/C	C/C	---	T/T	C/C	C/C	C/C	T/T	C/C	T/T	C/C	T/T
Chr3LG5_224191159	3LG5	46.533	A/A	A/A	A/A	C/C	A/A	A/C	C/C	A/A	A/A	A/A	C/C	C/C	A/A	A/A	A/C	A/A	A/A	A/A	C/C	C/C	A/A	A/A	C/C	C/C	C/C	C/C	C/C	A/A	C/C	C/C	A/A	C/C	C/C	C/C	C/C	A/A	A/A	A/C	C/C	A/A	A/A	A/A	C/C	A/A	C/C	A/A	C/C
Chr3LG5_229186117	3LG5	46.848	C/C	C/C	C/C	G/G	C/C	C/G	G/G	C/C	C/C	C/C	G/G	G/G	C/C	C/C	C/G	C/C	C/C	C/C	G/G	G/G	C/C	C/C	G/G	G/G	G/G	G/G	G/G	C/C	G/G	G/G	C/C	G/G	G/G	G/G	G/G	C/C	C/C	---	G/G	C/C	C/C	C/C	G/G	C/C	G/G	C/C	G/G
Chr3LG5_226084979	3LG5	48.139	T/T	T/T	T/T	G/G	T/T	---	G/G	T/T	T/T	T/T	G/G	G/G	T/T	T/T	T/T	T/T	T/T	T/T	G/G	T/G	T/T	T/T	G/G	G/G	G/G	G/G	G/G	T/T	G/G	G/G	T/T	G/G	G/G	G/G	G/G	T/T	T/T	T/T	G/G	T/T	T/T	T/T	G/G	T/T	G/G	T/T	G/G
Chr3LG5_280189429	3LG5	48.488	T/T	T/T	T/T	C/C	T/T	T/C	C/C	T/T	T/T	T/T	C/C	C/C	T/T	T/T	T/T	T/T	T/T	T/T	C/C	C/C	T/T	T/T	C/C	C/C	C/C	C/C	C/C	T/T	C/C	C/C	T/T	C/C	C/C	C/C	C/C	T/T	T/T	T/C	C/C	T/T	T/T	T/T	C/C	T/T	C/C	T/T	C/C
Sc01042_80708	scaffold01042	48.843	G/G	G/G	G/G	A/A	G/G	A/G	A/A	G/G	G/G	G/G	A/A	A/A	G/G	G/G	G/G	G/G	G/G	G/G	A/A	A/G	G/G	G/G	A/A	A/A	A/A	A/A	A/A	G/G	A/A	A/A	G/G	A/A	A/A	A/A	A/A	G/G	G/G	A/G	A/A	G/G	G/G	G/G	A/A	G/G	A/A	G/G	A/A
Chr3LG5_302688717	3LG5	49.51	G/G	G/G	G/G	A/A	G/G	G/G	---	G/G	G/G	A/A	A/A	A/A	G/G	G/G	G/G	G/G	G/G	G/G	A/A	A/G	G/G	G/G	A/A	A/A	A/A	A/A	A/A	G/G	---	A/A	G/G	A/A	A/A	A/A	A/A	G/G	G/G	G/G	A/A	G/G	G/G	G/G	A/G	G/G	A/A	G/G	A/A
Chr3LG5_298107573	3LG5	49.845	G/G	G/G	G/G	T/T	G/G	T/G	T/T	G/G	G/G	T/T	T/T	T/T	G/G	G/G	G/G	G/G	G/G	G/G	T/T	T/G	G/G	G/G	T/T	T/T	T/T	T/T	T/T	G/G	T/T	T/T	G/G	T/T	T/T	T/T	T/T	G/G	G/G	T/G	T/T	G/G	G/G	G/G	T/T	G/G	T/T	G/G	T/T
Chr3LG5_300073913	3LG5	50.166	C/C	C/C	C/C	T/T	C/C	C/C	T/T	C/C	C/C	T/T	T/T	T/T	C/C	C/C	C/C	C/C	C/C	C/C	T/T	T/C	C/C	C/C	T/T	T/T	T/T	T/T	T/T	C/C	T/T	T/T	C/C	C/C	T/T	T/T	T/T	C/C	C/C	C/C	T/T	C/C	C/C	C/C	T/C	C/C	T/T	C/C	T/T
Chr3LG5_279325479	3LG5	50.482	G/G	G/G	G/G	A/A	G/G	A/G	A/A	G/G	G/G	A/A	A/A	A/A	G/G	G/G	G/G	G/G	G/G	G/G	A/A	---	G/G	G/G	A/A	A/A	A/A	A/A	A/A	G/G	A/A	A/A	G/G	G/G	A/A	A/A	A/A	G/G	G/G	A/G	A/A	G/G	G/G	G/G	A/A	G/G	A/A	G/G	A/A
Chr3LG5_302365139	3LG5	50.799	A/A	A/A	A/A	G/G	A/A	A/G	G/G	A/A	A/A	G/G	G/G	G/G	A/A	A/A	A/A	A/A	A/A	A/A	G/G	---	A/A	A/A	G/G	G/G	G/G	G/G	G/G	A/A	G/G	G/G	A/A	A/A	G/G	G/G	G/G	A/A	A/A	A/G	G/G	A/A	A/A	A/A	G/G	G/G	G/G	A/A	G/G
Chr3LG5_302276445	3LG5	51.76	T/T	T/T	T/T	C/C	T/T	T/T	C/C	T/T	T/T	C/C	T/T	C/C	T/T	T/T	T/T	T/T	T/T	T/T	C/C	T/C	T/T	T/T	C/C	C/C	C/C	C/C	C/C	T/T	C/C	C/C	T/T	T/T	C/C	C/C	C/C	T/T	T/T	T/T	T/T	T/T	T/T	T/T	C/C	C/C	C/C	T/T	C/C
Chr3LG5_278634835	3LG5	54.429	C/C	T/T	C/C	T/T	C/C	C/C	T/T	C/C	C/C	T/T	C/C	T/T	C/C	C/C	C/C	C/C	C/C	C/C	T/T	T/C	C/C	C/C	T/T	T/T	T/T	T/T	T/T	C/C	T/T	T/T	C/C	T/T	T/T	T/T	T/T	C/C	C/C	C/C	C/C	C/C	C/C	C/C	---	T/T	T/T	C/C	T/T
Chr3LG5_304320864	3LG5	54.77	---	T/T	---	T/T	C/C	T/C	T/T	C/C	C/C	---	C/C	T/T	C/C	C/C	C/C	C/C	T/C	C/C	T/T	T/C	T/C	C/C	T/T	C/C	T/T	T/T	T/T	C/C	T/T	T/T	C/C	T/T	T/T	T/T	T/T	C/C	C/C	T/C	C/C	C/C	C/C	C/C	T/T	T/T	T/T	C/C	T/T
Chr3LG5_302890268	3LG5	55.107	G/G	T/T	G/G	T/T	G/G	T/G	T/T	G/G	G/G	G/G	G/G	T/T	G/G	G/G	G/G	G/G	T/G	G/G	T/T	---	T/G	G/G	T/T	G/G	T/T	T/T	T/T	G/G	T/T	T/T	G/G	T/T	T/T	T/T	T/T	G/G	G/G	T/G	G/G	G/G	G/G	G/G	---	T/T	T/T	G/G	T/T
Chr3LG5_311971916	3LG5	55.765	C/C	T/T	C/C	T/T	C/C	T/C	T/T	C/C	C/C	C/C	C/C	T/T	C/C	C/C	C/C	C/C	T/C	C/C	T/T	---	T/C	C/C	T/T	C/C	T/T	T/T	T/T	C/C	T/T	T/T	C/C	T/T	T/T	T/T	T/T	C/C	C/C	T/C	C/C	C/C	C/C	C/C	C/C	T/T	T/T	C/C	T/T
Chr3LG5_313113813	3LG5	56.411	G/G	T/T	G/G	T/T	G/G	---	T/T	G/G	G/G	G/G	G/G	T/T	G/G	G/G	G/G	G/G	T/G	G/G	T/T	T/G	---	G/G	T/T	G/G	T/T	T/T	T/T	G/G	T/T	G/G	G/G	T/T	T/T	T/T	T/T	G/G	G/G	G/G	G/G	G/G	G/G	G/G	G/G	T/T	T/T	G/G	T/T
Chr3LG5_273336443	3LG5	57.06	G/G	A/A	G/G	A/A	G/G	G/G	A/A	G/G	G/G	G/G	G/G	A/A	G/G	G/G	G/G	G/G	G/G	G/G	A/A	A/G	---	G/G	A/A	G/G	A/A	A/A	A/A	G/G	A/A	G/G	G/G	A/A	A/A	A/A	A/A	G/G	G/G	G/G	G/G	G/G	G/G	G/G	G/G	A/A	A/A	G/G	A/A
Chr3LG5_314236105	3LG5	57.387	C/C	G/G	C/C	G/G	C/C	C/G	G/G	C/C	C/C	C/C	C/C	G/G	C/C	C/C	C/C	C/C	C/G	C/C	G/G	C/G	C/G	C/C	G/G	C/C	G/G	G/G	G/G	C/C	G/G	C/C	C/C	G/G	G/G	G/G	G/G	C/C	C/C	C/G	C/C	C/C	C/C	C/C	C/C	G/G	G/G	C/C	G/G
Chr3LG5_327397641	3LG5	58.38	A/A	G/G	A/A	G/G	A/A	A/G	G/G	A/A	A/A	A/A	A/A	G/G	A/A	A/A	A/A	A/A	A/G	A/A	G/G	---	A/G	A/A	G/G	A/A	G/G	G/G	G/G	A/A	G/G	A/A	A/A	G/G	G/G	G/G	G/G	A/A	A/A	A/G	A/A	A/A	A/A	A/A	A/A	G/G	G/G	A/A	G/G
Chr3LG5_269557030	3LG5	59.038	T/T	C/C	T/T	C/C	T/T	---	C/C	T/T	T/T	T/T	T/T	C/C	T/T	T/T	T/T	T/T	T/C	T/T	C/C	T/C	T/C	T/T	C/C	T/T	C/C	C/C	C/C	T/T	C/C	C/C	T/T	C/C	C/C	C/C	C/C	T/T	T/T	T/T	T/T	T/T	T/T	T/T	T/T	C/C	C/C	T/T	C/C
Chr3LG5_269155492	3LG5	59.361	C/C	T/T	C/C	T/T	C/C	T/C	T/T	C/C	C/C	C/C	C/C	T/T	C/C	C/C	C/C	C/C	T/T	C/C	T/T	---	T/T	C/C	T/T	C/C	T/T	C/C	T/T	C/C	T/T	T/T	C/C	T/T	T/T	T/T	T/T	C/C	C/C	T/C	C/C	C/C	C/C	C/C	C/C	T/T	T/T	C/C	T/T
Chr3LG5_267673000	3LG5	59.679	G/G	T/T	G/G	T/T	G/G	T/G	T/T	G/G	G/G	G/G	G/G	T/T	G/G	G/G	G/G	G/G	T/T	G/G	T/T	T/G	T/T	G/G	T/T	G/G	T/T	G/G	T/T	G/G	T/T	T/T	G/G	T/T	T/T	T/T	T/T	G/G	G/G	T/G	G/G	G/G	G/G	G/G	G/G	T/T	T/T	G/G	T/T
Chr3LG5_260137217	3LG5	60.337	G/G	A/A	G/G	A/A	G/G	A/G	A/A	G/G	G/G	G/G	G/G	A/A	G/G	G/G	G/G	G/G	A/A	G/G	A/A	A/G	A/A	G/G	A/A	G/G	A/A	G/G	A/A	G/G	A/A	G/G	G/G	A/A	A/A	A/A	A/A	G/G	G/G	G/G	G/G	G/G	G/G	G/G	G/G	A/A	A/A	G/G	A/A
Chr3LG5_339480186	3LG5	60.662	G/G	A/A	G/G	A/A	G/G	A/G	A/A	G/G	G/G	G/G	G/G	A/A	G/G	G/G	G/G	G/G	A/A	G/G	A/A	---	A/A	G/G	A/A	G/G	A/A	G/G	A/A	G/G	A/A	G/G	G/G	A/A	A/A	A/A	A/A	G/G	G/G	G/G	G/G	G/G	A/A	G/G	G/G	A/A	A/A	G/G	A/A
Chr3LG5_256762666	3LG5	63.349	A/A	G/G	G/G	G/G	A/A	A/A	A/A	G/G	A/A	A/A	A/A	G/G	A/A	A/A	A/G	A/A	G/G	A/A	G/G	A/G	G/G	A/A	G/G	A/A	G/G	A/A	G/G	A/A	G/G	A/A	A/A	G/G	G/G	G/G	G/G	A/A	A/A	A/A	A/A	A/A	G/G	A/A	A/A	G/G	G/G	A/A	G/G
Chr3LG5_342928640	3LG5	64.656	T/T	C/C	C/C	C/C	T/T	T/C	T/T	C/C	T/T	T/T	T/T	C/C	T/T	T/T	T/C	T/T	C/C	T/T	C/C	---	C/C	T/T	C/C	T/T	C/C	T/T	C/C	T/T	C/C	T/T	T/T	C/C	C/C	C/C	C/C	T/T	T/T	T/T	T/T	T/T	C/C	T/T	---	C/C	C/C	T/T	C/C
Chr3LG5_251235819	3LG5	69.533	G/G	A/A	A/A	A/A	G/G	A/G	G/G	G/G	G/G	G/G	G/G	A/A	G/G	G/G	A/G	G/G	G/G	G/G	A/A	---	G/G	G/G	A/A	G/G	A/A	G/G	A/A	G/G	A/A	G/G	G/G	A/A	A/A	A/A	A/A	G/G	G/G	G/G	G/G	G/G	A/A	G/G	G/G	A/A	G/G	G/G	A/A
Chr3LG5_248909878	3LG5	70.187	A/A	G/G	A/G	G/G	A/A	A/G	A/A	A/A	A/A	A/A	A/A	G/G	---	A/A	A/G	A/A	A/A	A/G	G/G	A/G	---	A/A	G/G	A/A	G/G	A/A	G/G	A/A	G/G	A/A	A/A	G/G	G/G	G/G	G/G	A/A	A/A	A/A	A/A	A/A	G/G	G/G	A/A	G/G	A/A	A/A	G/G
Chr3LG5_348429065	3LG5	70.513	T/T	C/C	C/C	C/C	T/T	---	T/T	T/T	T/T	T/T	T/T	C/C	T/T	T/T	T/C	T/T	T/T	T/C	C/C	T/C	T/T	T/T	C/C	T/T	C/C	T/T	C/C	T/T	C/C	T/T	T/T	C/C	C/C	C/C	C/C	T/T	T/T	T/T	T/T	T/T	C/C	C/C	T/T	C/C	T/T	T/T	C/C
Chr3LG5_247199672	3LG5	70.834	A/A	G/G	G/G	G/G	A/A	A/G	A/A	A/A	A/A	A/A	A/A	G/G	A/A	A/A	A/G	A/A	A/A	A/G	G/G	---	A/A	A/A	G/G	A/A	G/G	A/A	G/G	G/G	G/G	A/A	A/A	G/G	G/G	G/G	G/G	A/A	A/A	A/A	A/A	A/A	G/G	G/G	A/A	G/G	A/A	A/A	G/G
Chr3LG5_242254878	3LG5	71.479	G/G	A/A	A/A	A/A	G/G	A/G	G/G	G/G	G/G	G/G	G/G	A/A	G/G	G/G	A/G	G/G	G/G	A/G	A/A	A/G	G/G	G/G	A/A	G/G	A/A	G/G	A/A	A/A	A/A	G/G	G/G	A/A	A/G	A/A	A/A	G/G	G/G	G/G	G/G	G/G	A/A	A/A	G/G	A/A	G/G	G/G	A/A
Chr3LG5_240038248	3LG5	71.802	A/A	C/C	C/C	C/C	A/A	A/A	A/A	A/A	A/A	A/A	A/A	C/C	A/A	A/A	A/C	A/A	A/A	A/C	C/C	A/C	A/A	A/A	C/C	A/A	C/C	A/A	C/C	C/C	C/C	A/A	A/A	C/C	A/C	C/C	C/C	A/A	A/A	A/A	A/A	A/A	C/C	C/C	A/A	C/C	A/A	A/A	C/C
Chr3LG5_242170206	3LG5	72.473	T/T	G/G	G/G	G/G	T/T	T/G	T/T	T/T	T/T	T/T	T/T	G/G	T/T	T/T	T/G	T/T	T/T	T/G	G/G	T/G	T/T	T/T	G/G	T/T	G/G	T/T	G/G	G/G	G/G	T/T	T/T	G/G	T/G	G/G	G/G	T/T	T/T	T/T	T/T	T/T	G/G	G/G	T/G	G/G	T/T	T/T	G/G
Chr3LG5_236405519	3LG5	73.14	G/G	A/A	A/A	A/A	G/G	G/G	G/G	G/G	G/G	G/G	G/G	A/A	G/G	G/G	A/A	G/G	G/G	A/G	A/A	A/G	G/G	G/G	A/A	G/G	A/A	G/G	A/A	A/A	A/A	G/G	G/G	A/A	A/G	A/A	A/A	G/G	G/G	G/G	G/G	G/G	A/A	A/A	G/G	A/A	G/G	G/G	A/A
Chr3LG5_354433811	3LG5	73.456	G/G	T/T	T/T	T/T	G/G	---	G/G	G/G	G/G	G/G	G/G	T/T	G/G	G/G	T/T	G/G	G/G	T/G	T/T	T/G	G/G	G/G	T/T	G/G	T/T	G/G	T/T	T/T	T/T	G/G	G/G	T/T	T/G	T/T	T/T	G/G	G/G	G/G	G/G	G/G	T/T	T/T	G/G	T/T	G/G	G/G	T/T
Chr3LG5_236004028	3LG5	73.777	G/G	A/A	A/A	A/A	G/G	A/A	G/G	G/G	G/G	G/G	G/G	A/A	G/G	G/G	A/A	G/G	G/G	A/A	A/A	A/A	G/G	G/G	A/A	G/G	A/A	G/G	A/A	A/A	A/A	G/G	G/G	A/A	A/A	A/A	A/A	G/G	G/G	G/G	G/G	G/G	A/A	A/A	A/G	A/A	G/G	G/G	A/A
Chr3LG5_354840954	3LG5	74.097	A/A	G/G	G/G	G/G	A/A	A/A	A/A	A/A	A/A	A/A	A/A	G/G	A/A	A/A	G/G	A/A	A/A	A/G	G/G	A/G	A/A	A/A	G/G	A/A	G/G	A/A	G/G	G/G	G/G	A/A	A/A	G/G	A/G	G/G	G/G	A/A	A/A	A/A	A/A	A/A	G/G	G/G	A/A	G/G	A/A	A/A	G/G
Chr3LG5_233290854	3LG5	74.42	G/G	A/A	A/A	A/A	G/G	G/G	G/G	G/G	G/G	G/G	G/G	A/A	G/G	G/G	A/A	G/G	G/G	A/G	A/A	A/G	G/G	G/G	A/A	G/G	A/A	G/G	A/A	A/A	A/A	G/G	G/G	A/A	A/G	A/A	A/A	G/G	G/G	G/G	G/G	G/G	A/A	A/A	G/G	A/A	G/G	G/G	A/A
Chr3LG5_222699790	3LG5	74.744	T/T	G/G	G/G	G/G	T/T	T/T	T/T	T/T	T/T	T/T	T/T	G/G	T/T	T/T	G/G	T/T	T/T	G/G	G/G	T/G	T/T	T/T	G/G	T/T	G/G	T/T	G/G	G/G	G/G	T/T	T/T	G/G	T/G	G/G	G/G	T/T	T/T	T/T	T/T	T/T	G/G	G/G	T/T	G/G	T/T	T/T	G/G
Chr3LG5_168569974	3LG5	76.706	C/C	T/T	T/T	T/T	C/C	C/C	C/C	C/C	C/C	C/C	C/C	T/T	C/C	C/C	T/T	C/C	T/T	T/T	T/T	T/C	T/T	C/C	T/T	C/C	T/T	C/C	T/T	T/T	T/T	C/C	C/C	T/T	T/C	T/T	T/T	C/C	C/C	C/C	C/C	C/C	T/T	T/T	C/C	T/T	C/C	C/C	T/T
Chr3LG5_393455966	3LG5	77.017	A/A	G/G	G/G	G/G	A/A	A/A	A/A	A/A	A/A	A/A	A/A	G/G	A/A	A/A	G/G	A/A	G/G	G/G	G/G	A/G	G/G	A/A	G/G	A/A	G/G	A/A	G/G	G/G	G/G	A/A	A/A	G/G	A/G	G/G	G/G	A/A	A/A	A/A	A/A	A/A	G/G	G/G	A/A	G/G	A/A	A/A	G/G
Chr3LG5_33138575	3LG5	77.966	C/C	T/T	T/T	T/T	C/C	C/C	C/C	C/C	C/C	C/C	C/C	T/T	C/C	C/C	T/T	C/C	T/T	T/T	T/T	T/C	T/T	C/C	T/T	C/C	T/T	C/C	T/T	T/T	T/T	C/C	C/C	T/T	T/C	T/T	T/T	C/C	C/C	C/C	C/C	C/C	T/T	T/T	C/C	T/T	C/C	C/C	T/T
Chr3LG5_32086959	3LG5	78.595	C/C	G/G	G/G	G/G	G/G	G/G	C/C	C/C	C/C	C/C	C/C	G/G	C/C	C/C	G/G	C/C	G/G	G/G	G/G	C/G	G/G	C/C	G/G	C/C	G/G	C/C	G/G	G/G	G/G	C/C	C/C	G/G	C/G	G/G	G/G	C/C	C/C	C/C	C/C	C/C	G/G	G/G	C/C	G/G	C/C	C/C	G/G
Chr3LG5_405945495	3LG5	78.91	G/G	A/A	A/A	A/A	A/A	A/G	G/G	G/G	G/G	G/G	G/G	A/A	G/G	G/G	A/A	G/G	A/A	A/A	A/A	A/G	A/A	G/G	A/A	G/G	A/A	G/G	A/A	A/A	A/A	G/G	G/G	A/A	A/G	A/A	A/A	G/G	G/G	G/G	G/G	G/G	A/A	A/A	G/G	G/G	G/G	G/G	A/A
Chr3LG5_22055948	3LG5	79.232	G/G	A/A	A/A	A/A	A/A	A/A	G/G	G/G	G/G	G/G	G/G	A/A	G/G	G/G	A/A	G/G	A/A	A/A	A/A	A/G	A/A	G/G	A/A	G/G	A/A	G/G	A/A	G/G	A/A	G/G	G/G	A/A	A/G	A/A	A/A	G/G	G/G	G/G	G/G	G/G	A/A	A/A	G/G	G/G	G/G	G/G	A/A
Chr3LG5_21528447	3LG5	79.589	C/C	T/T	T/T	T/T	T/T	T/C	C/C	C/C	C/C	C/C	C/C	T/T	C/C	C/C	T/T	C/C	T/T	T/T	T/T	T/C	T/T	C/C	T/T	C/C	T/T	C/C	T/T	C/C	T/T	C/C	C/C	T/T	C/C	T/T	T/T	C/C	C/C	C/C	C/C	C/C	T/T	T/T	C/C	C/C	C/C	C/C	T/T
Chr3LG5_16638426	3LG5	79.954	T/T	G/G	G/G	G/G	G/G	T/G	T/T	T/T	T/T	T/T	T/T	G/G	T/T	T/T	G/G	T/T	G/G	G/G	G/G	T/G	G/G	T/T	G/G	T/T	G/G	T/T	G/G	T/T	G/G	T/T	T/T	G/G	T/G	G/G	G/G	T/T	T/T	T/T	T/T	T/T	G/G	G/G	T/T	T/T	T/T	T/T	G/G
Chr3LG5_14334608	3LG5	80.612	G/G	T/T	T/T	T/T	T/T	T/G	G/G	G/G	G/G	G/G	G/G	T/T	G/G	G/G	T/T	G/G	T/T	T/T	T/T	T/G	T/T	G/G	T/T	G/G	T/T	G/G	T/T	G/G	T/T	G/G	G/G	T/T	T/G	T/T	T/T	G/G	G/G	G/G	G/G	G/G	T/T	T/T	G/G	G/G	G/G	G/G	T/T
Chr3LG5_13646657	3LG5	80.935	A/A	T/T	T/T	T/T	T/T	T/T	A/A	A/A	A/A	A/A	A/A	T/T	A/A	A/A	T/T	A/A	T/T	T/T	T/T	A/T	T/T	A/A	T/T	A/A	T/T	A/A	T/T	A/A	T/T	A/A	A/A	T/T	A/T	T/T	T/T	A/A	A/A	A/A	A/A	A/A	T/T	T/T	A/A	A/A	A/A	A/A	T/T
Chr3LG5_407253849	3LG5	81.257	C/C	T/T	T/T	T/T	T/T	T/C	C/C	C/C	C/C	C/C	C/C	T/T	C/C	C/C	T/T	C/C	T/T	T/T	T/T	T/C	T/T	C/C	T/T	C/C	T/T	C/C	T/T	C/C	T/T	C/C	C/C	T/T	T/C	T/T	T/T	C/C	C/C	C/C	C/C	C/C	T/T	T/T	---	C/C	C/C	C/C	T/T
Chr3LG5_418863801	3LG5	81.886	C/C	T/T	T/T	T/T	T/T	T/C	C/C	C/C	C/C	C/C	C/C	T/T	C/C	C/C	T/T	C/C	T/T	T/T	T/T	T/C	T/T	C/C	T/T	C/C	T/T	C/C	T/T	C/C	T/T	C/C	C/C	T/T	---	T/T	T/T	C/C	T/T	C/C	C/C	C/C	T/T	T/T	C/C	C/C	C/C	C/C	T/T
Chr3LG5_422327720	3LG5	82.511	G/G	A/A	A/A	A/A	A/A	A/A	G/G	G/G	G/G	G/G	G/G	A/A	G/G	G/G	A/A	G/G	A/A	A/A	A/A	A/A	A/A	G/G	A/A	G/G	A/A	G/G	A/A	G/G	A/A	G/G	G/G	A/A	A/G	A/A	A/A	G/G	A/A	G/G	G/G	G/G	A/A	G/G	A/G	G/G	G/G	G/G	A/A
Chr3LG5_418623557	3LG5	83.165	C/C	T/T	T/T	T/T	T/T	T/T	C/C	C/C	C/C	C/C	C/C	T/T	C/C	C/C	T/T	T/T	T/T	T/T	T/T	T/T	T/T	---	T/T	C/C	T/T	C/C	T/T	C/C	T/T	C/C	C/C	T/T	T/C	T/T	T/T	C/C	T/T	C/C	C/C	C/C	T/T	C/C	T/C	C/C	C/C	C/C	T/T
Chr3LG5_393001235	3LG5	95.051	T/T	G/G	G/G	T/T	G/G	T/G	T/T	T/T	G/G	T/T	T/T	G/G	T/T	G/G	T/G	G/G	G/G	G/G	G/G	T/G	G/G	T/T	G/G	T/T	G/G	T/T	G/G	T/T	G/G	T/T	T/T	T/T	T/T	G/G	G/G	T/T	G/G	T/T	T/T	T/T	G/G	T/T	T/T	T/T	T/T	T/G	T/T
Ssc3870_228786	super-scaffold3870	95.726	A/A	G/G	G/G	A/A	G/G	A/G	A/A	A/A	G/G	A/A	A/A	G/G	A/A	G/G	A/G	G/G	G/G	G/G	G/G	G/G	G/G	A/A	G/G	A/A	G/G	A/A	G/G	A/A	G/G	A/A	A/A	A/A	A/G	A/A	G/G	A/A	G/G	A/A	A/A	A/A	G/G	A/A	A/A	A/A	A/A	G/G	A/A
Chr3LG5_388179767	3LG5	96.071	G/G	A/A	A/A	G/G	A/G	A/G	G/G	G/G	A/A	G/G	G/G	A/A	G/G	A/A	A/G	A/A	A/A	---	A/A	A/G	A/A	G/G	A/A	G/G	A/A	G/G	A/A	G/G	A/A	G/G	G/G	A/A	G/G	G/G	A/A	G/G	A/A	G/G	G/G	G/G	A/A	G/G	G/G	G/G	G/G	A/G	G/G
Sc02637_157298	scaffold02637	96.738	A/A	G/G	G/G	A/A	G/G	G/G	A/A	A/A	G/G	A/A	A/A	G/G	A/A	G/G	A/G	G/G	A/A	G/G	G/G	A/G	A/A	A/A	G/G	A/A	G/G	A/A	G/G	A/A	G/G	A/A	A/A	G/G	A/A	A/A	G/G	A/A	G/G	A/A	A/A	A/A	G/G	A/A	A/A	A/A	A/A	---	A/A
Chr3LG5_448331406	3LG5	98.577	A/A	T/T	T/T	A/A	T/T	A/T	A/A	A/A	T/T	A/A	A/A	A/T	A/A	T/T	A/T	T/T	A/A	---	---	A/T	A/A	A/A	---	A/A	T/T	A/A	T/T	A/A	T/T	A/A	A/A	---	A/A	A/A	T/T	A/A	T/T	A/A	A/A	A/A	T/T	A/A	A/A	A/A	A/A	A/T	A/A
Chr3LG5_379126190	3LG5	98.937	G/G	A/A	A/A	G/G	A/A	A/A	G/G	G/G	A/A	G/G	G/G	A/A	G/G	A/A	A/G	A/A	G/G	A/A	A/A	A/G	G/G	G/G	A/A	G/G	A/A	G/G	A/A	G/G	A/A	G/G	G/G	A/A	G/G	G/G	A/A	G/G	A/A	G/G	G/G	G/G	A/A	G/G	G/G	G/G	G/G	A/G	G/G
Chr3LG5_437233502	3LG5	101.287	A/A	A/A	G/G	A/A	A/A	A/A	G/G	A/A	G/G	A/A	A/A	G/G	A/A	G/G	A/G	G/G	A/A	G/G	G/G	A/G	A/A	A/A	G/G	A/A	G/G	G/G	G/G	A/A	G/G	A/A	A/A	G/G	A/A	A/A	G/G	A/A	G/G	A/A	A/A	A/A	G/G	A/A	A/A	A/A	A/A	A/G	A/A
Chr3LG5_1347570	3LG5	101.606	G/G	G/G	A/A	G/G	G/G	G/G	A/A	G/G	A/A	G/G	G/G	A/A	G/G	A/A	A/G	A/A	G/G	A/A	A/A	A/G	G/G	G/G	A/A	G/G	A/A	A/A	A/A	G/G	A/A	G/G	G/G	A/A	G/G	G/G	A/A	G/G	A/A	G/G	G/G	G/G	A/A	G/G	G/G	G/G	G/G	A/A	G/G
Chr3LG5_455814220	3LG5	102.574	T/T	T/T	C/C	T/T	T/T	T/T	C/C	T/T	C/C	T/T	T/T	C/C	T/T	C/C	T/C	C/C	T/T	C/C	C/C	T/C	T/T	T/T	C/C	T/T	C/C	C/C	C/C	T/T	C/C	T/T	T/T	C/C	T/T	T/T	C/C	T/T	C/C	T/T	T/T	T/T	C/C	T/T	T/T	T/T	T/T	C/C	T/T
Chr3LG5_455088536	3LG5	103.881	G/G	G/G	A/A	G/G	G/G	G/G	A/A	G/G	A/A	G/G	G/G	A/A	G/G	A/A	A/G	A/A	G/G	A/A	A/A	A/G	G/G	G/G	A/A	G/G	A/A	A/A	A/A	G/G	G/G	G/G	G/G	A/A	G/G	G/G	A/A	G/G	A/A	G/G	G/G	G/G	A/A	G/G	G/G	G/G	G/G	A/A	G/G
Chr3LG5_459396571	3LG5	105.571	A/A	A/A	G/G	A/A	A/A	A/A	G/G	A/A	G/G	A/A	A/A	G/G	A/A	G/G	A/G	G/G	A/A	G/G	G/G	A/G	A/A	A/A	G/G	A/A	G/G	G/G	G/G	A/A	A/A	A/A	A/A	G/G	A/A	A/A	G/G	A/A	G/G	A/A	A/A	A/A	G/G	A/A	A/A	A/A	A/A	G/G	A/A
Chr3LG5_455517422	3LG5	108.332	C/C	C/C	T/T	C/C	C/C	C/C	T/T	C/C	T/T	C/C	C/C	T/T	C/C	T/T	T/C	T/T	C/C	T/T	T/T	T/C	C/C	C/C	T/T	C/C	T/T	T/T	T/T	C/C	C/C	C/C	C/C	T/T	C/C	C/C	T/T	C/C	T/T	C/C	C/C	C/C	T/T	C/C	C/C	C/C	C/C	T/T	C/C
Chr3LG5_448969127	3LG5	108.978	G/G	G/G	T/T	G/G	G/G	G/G	T/T	G/G	T/T	G/G	G/G	T/T	G/G	T/T	T/G	T/T	G/G	T/T	T/T	T/G	G/G	G/G	T/T	G/G	T/T	T/T	T/T	G/G	T/T	G/G	G/G	T/T	G/G	G/G	T/T	G/G	T/T	G/G	G/G	G/G	T/T	G/G	---	G/G	G/G	T/T	G/G
Chr3LG5_436109557	3LG5	111.632	T/T	C/C	C/C	---	C/C	C/C	C/C	T/T	C/C	T/T	T/T	C/C	T/T	C/C	C/C	C/C	T/C	C/C	C/C	---	T/T	T/C	C/C	T/C	C/C	C/C	C/C	T/T	C/C	---	T/T	C/C	T/C	T/T	C/C	T/T	C/C	T/T	T/T	---	C/C	T/T	T/C	T/T	T/T	---	T/T
Chr1LG6_11202743	1LG6	0	T/T	T/T	T/T	G/G	G/G	T/G	G/G	G/G	G/G	G/G	T/T	G/G	G/G	G/G	G/G	G/G	T/T	G/G	G/G	T/G	T/T	G/G	G/G	G/G	G/G	T/T	T/T	G/G	G/G	G/G	G/G	T/T	T/T	G/G	G/G	G/G	G/G	G/G	T/T	G/G	G/G	T/T	T/T	T/T	T/T	T/T	T/T
Chr1LG6_112302	1LG6	0.944	A/A	A/A	A/A	G/G	G/G	A/G	G/G	G/G	G/G	G/G	A/A	G/G	G/G	G/G	G/G	G/G	A/A	G/G	G/G	A/G	A/A	G/G	G/G	G/G	G/G	A/A	A/A	G/G	G/G	G/G	G/G	A/A	A/A	G/G	G/G	G/G	G/G	G/G	A/A	G/G	G/G	A/A	A/A	A/A	A/A	A/A	A/A
Chr1LG6_10762616	1LG6	1.256	G/G	G/G	G/G	A/A	A/A	A/G	A/A	A/A	A/A	A/A	G/G	A/A	A/A	A/A	A/A	A/A	G/G	A/A	A/A	A/G	G/G	A/A	A/G	A/A	A/A	G/G	G/G	A/A	A/A	A/A	A/A	G/G	G/G	A/A	A/A	A/A	A/A	A/A	G/G	A/A	A/A	G/G	G/G	G/G	G/G	G/G	G/G
Chr1LG6_10176653	1LG6	1.889	T/T	T/T	T/T	G/G	G/G	---	G/G	G/G	G/G	G/G	T/T	G/G	G/G	G/G	G/G	G/G	T/T	G/G	G/G	T/G	T/T	G/G	G/G	G/G	G/G	T/T	T/T	G/G	G/G	G/G	G/G	T/T	T/T	G/G	G/G	G/G	G/G	G/G	T/T	G/G	G/G	T/T	T/T	T/T	T/T	T/T	T/T
Chr1LG6_751343	1LG6	2.833	C/C	C/C	C/C	T/T	T/T	T/C	T/T	T/T	T/T	T/T	C/C	T/T	T/T	T/T	T/T	T/T	C/C	C/C	T/T	T/C	C/C	T/T	T/T	T/T	T/T	C/C	C/C	T/T	T/T	T/T	T/T	C/C	C/C	T/T	T/T	T/T	T/T	T/T	C/C	T/T	C/C	C/C	C/C	C/C	C/C	C/C	C/C
Chr1LG6_12694584	1LG6	4.115	C/C	C/C	C/C	T/T	T/T	T/C	T/T	T/T	T/T	T/T	C/C	T/T	T/T	T/T	T/T	T/T	C/C	C/C	T/T	T/C	C/C	T/T	T/T	T/T	T/T	C/C	C/C	T/T	T/T	T/T	T/T	C/C	C/C	T/T	T/T	T/T	T/T	T/C	C/C	T/T	C/C	C/C	C/C	C/C	C/C	C/C	C/C
Chr1LG6_3139667	1LG6	4.43	C/C	C/C	C/C	T/T	T/T	T/T	T/T	T/T	T/T	T/T	C/C	T/T	T/T	T/T	T/T	T/T	C/C	C/C	T/T	T/C	C/C	T/T	T/T	T/T	T/T	C/C	C/C	T/T	T/T	T/T	T/T	C/C	C/C	T/T	T/T	T/T	T/T	T/T	C/C	T/T	C/C	C/C	C/C	C/C	C/C	C/C	C/C
Chr1LG6_14128039	1LG6	4.742	T/T	T/T	T/T	C/C	C/C	C/C	C/C	C/C	C/C	C/C	T/T	C/C	C/C	C/C	C/C	C/C	T/T	T/T	C/C	---	T/T	C/C	C/C	C/C	C/C	T/T	T/T	C/C	C/C	C/C	C/C	T/T	T/T	C/C	C/C	C/C	C/C	C/C	T/T	C/C	T/T	T/T	T/C	T/T	T/T	T/T	T/T
Chr1LG6_15222125	1LG6	5.756	---	---	T/C	C/C	C/C	C/C	C/C	C/C	C/C	C/C	T/T	C/C	C/C	C/C	C/C	C/C	---	T/T	C/C	C/C	---	C/C	C/C	C/C	C/C	T/T	---	C/C	C/C	C/C	C/C	T/T	T/T	C/C	C/C	T/T	C/C	C/C	T/T	C/C	T/T	T/T	---	T/T	T/T	T/T	T/T
Chr1LG6_17697315	1LG6	6.851	C/C	---	C/C	---	T/T	T/T	T/T	T/T	T/T	T/T	C/C	T/T	T/T	T/T	T/T	T/T	C/C	C/C	T/T	T/T	C/C	T/T	T/T	T/T	T/T	T/C	---	T/T	T/T	T/T	T/T	C/C	C/C	T/T	T/T	C/C	T/T	T/T	---	T/T	C/C	C/C	T/C	C/C	C/C	C/C	C/C
Chr1LG6_14779206	1LG6	7.196	A/A	A/A	A/A	A/A	G/G	G/G	G/G	G/G	G/G	G/G	A/A	G/G	G/G	G/G	G/G	G/G	A/A	A/A	G/G	G/G	A/A	G/G	G/G	G/G	G/G	A/A	A/A	G/G	G/G	G/G	G/G	A/A	A/A	G/G	G/G	A/A	G/G	G/G	A/A	G/G	A/A	A/A	A/G	A/A	A/A	A/A	A/A
Chr1LG6_17496651	1LG6	7.543	G/G	G/G	G/G	G/G	A/A	A/G	A/A	A/A	A/A	A/A	G/G	A/A	A/A	A/A	A/A	A/A	G/G	G/G	A/G	G/G	G/G	A/A	A/A	A/A	A/A	G/G	G/G	A/A	A/A	A/A	---	G/G	G/G	A/A	A/A	G/G	A/A	A/G	G/G	A/A	G/G	G/G	G/G	G/G	G/G	G/G	G/G
Chr1LG6_29367411	1LG6	17.164	G/G	G/G	G/G	A/A	A/A	A/A	G/G	G/G	G/G	A/A	G/G	A/A	A/A	A/A	A/A	A/A	G/G	G/G	A/A	A/G	G/G	A/A	A/A	A/G	A/A	A/A	G/G	A/A	G/G	A/A	A/A	G/G	G/G	A/A	A/A	A/G	A/A	G/G	G/G	A/A	G/G	G/G	---	G/G	G/G	G/G	G/G
Chr1LG6_31773108	1LG6	17.479	G/G	G/G	G/G	T/T	T/T	T/T	G/G	G/G	G/G	T/T	G/G	T/T	T/T	T/T	T/T	T/T	G/G	G/G	T/T	T/G	G/G	T/T	T/T	T/G	T/T	T/T	G/G	T/T	G/G	T/T	T/T	G/G	G/G	T/T	T/T	T/G	T/T	G/G	G/G	T/T	G/G	G/G	T/T	G/G	G/G	G/G	G/G
Sc02368_72621	scaffold02368	19.092	C/C	C/C	C/C	T/T	C/C	T/C	C/C	C/C	C/C	T/T	C/C	T/T	T/T	T/T	T/T	T/T	C/C	C/C	T/T	T/C	C/C	T/T	T/T	T/C	T/T	T/T	C/C	T/T	C/C	T/T	C/C	C/C	C/C	T/T	T/T	T/C	T/T	C/C	C/C	T/T	C/C	C/C	T/T	C/C	C/C	C/C	C/C
Chr1LG6_30580400	1LG6	19.415	C/C	C/C	C/C	T/T	C/C	---	C/C	C/C	C/C	T/T	C/C	T/T	T/T	T/T	T/T	T/T	C/C	C/C	T/T	---	C/C	T/T	T/T	T/C	T/T	T/T	C/C	T/T	C/C	T/T	C/C	C/C	C/C	T/T	T/T	C/C	T/T	C/C	C/C	T/T	C/C	C/C	T/T	C/C	C/C	C/C	C/C
Chr1LG6_34103426	1LG6	20.068	G/G	G/G	G/G	---	G/G	G/G	G/G	G/G	G/G	A/A	G/G	A/A	G/G	A/A	A/A	A/A	G/G	G/G	A/A	G/G	G/G	A/A	A/A	G/G	A/A	A/A	G/G	A/A	G/G	A/A	G/G	G/G	G/G	A/A	A/A	G/G	A/A	G/G	G/G	A/A	G/G	G/G	A/G	G/G	G/G	G/G	G/G
Chr1LG6_37887154	1LG6	20.381	C/C	C/C	C/C	T/T	C/C	C/C	C/C	C/C	C/C	T/T	C/C	T/T	C/C	T/T	T/T	T/T	C/C	C/C	T/T	T/C	C/C	T/T	T/T	T/C	T/T	T/T	C/C	T/T	C/C	T/T	C/C	C/C	C/C	T/T	T/T	C/C	T/T	C/C	C/C	T/T	C/C	C/C	T/T	C/C	C/C	C/C	C/C
Chr1LG6_37480866	1LG6	21.006	A/A	A/A	A/A	G/G	A/A	A/A	A/A	A/A	A/A	G/G	A/A	G/G	A/A	G/G	G/G	G/G	A/A	A/A	G/G	A/G	A/A	G/G	G/G	A/G	G/G	G/G	A/A	G/G	A/A	G/G	A/A	A/A	A/A	G/G	G/G	A/A	G/G	A/A	A/A	G/G	A/A	A/A	A/G	A/A	A/A	A/A	A/A
Chr1LG6_39196604	1LG6	22.731	T/T	T/T	T/T	C/C	T/T	T/C	T/T	T/T	T/T	C/C	T/T	C/C	T/T	C/C	C/C	C/C	T/T	T/T	C/C	T/T	T/T	C/C	C/C	T/C	T/T	C/C	T/T	C/C	T/T	C/C	T/T	T/T	T/T	C/C	T/T	T/T	C/C	---	T/T	C/C	T/T	T/T	C/C	T/T	T/T	T/T	T/T
Chr1LG6_49503941	1LG6	23.085	A/A	A/A	A/A	G/G	A/A	A/G	A/A	A/A	A/A	A/A	A/A	G/G	A/A	G/G	A/G	G/G	A/A	A/A	G/G	A/A	A/A	G/G	G/G	A/A	A/A	G/G	A/A	G/G	A/A	G/G	A/A	A/A	A/A	G/G	A/A	A/A	G/G	A/G	A/A	G/G	A/A	A/A	G/G	A/A	A/A	A/A	A/A
Chr1LG6_59577487	1LG6	24.952	G/G	G/G	G/G	A/A	G/G	---	G/G	G/G	G/G	G/G	G/G	A/A	G/G	G/G	A/G	A/A	G/G	G/G	A/A	G/G	G/G	A/A	A/A	G/G	G/G	A/A	G/G	A/A	G/G	A/A	G/G	G/G	G/G	A/A	G/G	G/G	A/A	G/G	G/G	A/A	G/G	G/G	A/A	G/G	G/G	G/G	G/G
Chr1LG6_58327550	1LG6	26.142	T/T	T/T	T/C	C/C	T/T	T/C	T/T	T/T	T/T	T/C	---	C/C	T/T	T/T	T/C	C/C	---	T/C	C/C	T/T	T/C	C/C	C/C	T/T	T/T	C/C	T/T	C/C	T/T	C/C	T/T	T/T	T/T	C/C	---	T/T	C/C	T/C	T/T	C/C	T/T	---	C/C	T/T	T/T	T/T	T/T
Chr1LG6_341547852	1LG6	0	A/A	A/A	A/A	A/A	A/A	A/A	---	A/A	A/A	A/A	A/A	G/G	A/A	A/A	A/A	G/G	G/G	A/A	A/A	A/G	G/G	G/G	A/A	A/A	A/A	G/G	A/A	G/G	A/A	A/A	---	A/A	G/G	---	A/G	G/G	A/A	A/A	A/A	G/G	A/A	G/G	A/A	A/A	G/G	A/A	A/A
Chr1LG6_340184984	1LG6	0.335	T/T	T/T	T/T	T/T	T/T	T/T	T/T	T/T	T/T	T/T	T/T	C/C	T/T	T/T	T/T	C/C	C/C	T/T	T/T	C/C	C/C	C/C	T/T	T/T	T/T	C/C	T/T	C/C	T/T	T/T	T/T	T/T	C/C	T/T	T/C	C/C	T/T	T/C	T/T	C/C	T/T	C/C	T/T	T/T	C/C	T/T	T/T
Chr1LG6_343348301	1LG6	1.84	T/T	T/T	---	T/T	T/T	T/T	T/T	T/T	T/T	T/T	T/T	C/C	T/T	T/T	T/T	C/C	C/C	T/T	T/T	C/C	C/C	C/C	T/T	T/T	T/T	C/C	T/T	C/C	C/C	---	T/T	T/T	C/C	T/T	C/C	C/C	T/T	C/C	T/T	C/C	T/T	C/C	T/T	T/T	C/C	T/T	T/T
Chr1LG6_345917659	1LG6	3.059	G/G	G/G	G/G	G/G	G/G	G/G	G/G	G/G	G/G	G/G	G/G	A/A	G/G	G/G	G/G	A/A	A/A	G/G	G/G	G/G	---	A/A	G/G	G/G	G/G	A/A	G/G	A/A	A/A	G/G	G/G	G/G	A/A	G/G	G/G	---	G/G	A/A	G/G	A/A	G/G	A/A	G/G	G/G	A/A	G/G	G/G
Chr1LG6_349014158	1LG6	3.422	C/C	C/C	C/C	C/C	C/C	C/C	C/C	C/C	C/C	C/C	T/C	T/T	T/C	C/C	C/C	T/T	T/T	C/C	C/C	C/C	T/T	T/T	C/C	C/C	C/C	T/T	C/C	T/T	T/T	C/C	C/C	C/C	T/T	C/C	C/C	T/T	C/C	T/T	C/C	T/T	C/C	T/T	C/C	C/C	T/T	C/C	C/C
Sc04827_19954	scaffold04827	4.371	G/G	G/G	G/G	G/G	G/G	G/G	G/G	G/G	G/G	G/G	G/G	A/A	A/G	G/G	G/G	A/A	A/A	G/G	G/G	G/G	A/A	A/A	G/G	G/G	G/G	A/A	G/G	A/A	A/A	G/G	G/G	G/G	A/A	G/G	G/G	A/A	G/G	A/A	A/A	A/A	G/G	A/A	G/G	G/G	A/A	G/G	G/G
Chr1LG6_356804155	1LG6	10.26	A/A	A/A	A/A	G/G	A/A	A/A	A/A	A/A	A/A	A/A	A/A	G/G	A/A	A/A	A/A	G/G	G/G	A/A	A/A	A/A	G/G	G/G	A/A	A/A	A/A	G/G	A/A	G/G	G/G	A/A	A/A	A/A	G/G	A/A	A/A	G/G	A/A	G/G	G/G	G/G	A/A	G/G	A/A	A/A	G/G	G/G	A/A
Chr1LG6_356380456	1LG6	10.571	G/G	G/G	G/G	A/A	G/G	G/G	G/G	G/G	G/G	G/G	G/G	A/A	G/G	G/G	G/G	A/A	A/A	G/G	G/G	G/G	A/A	A/A	G/G	G/G	G/G	A/A	G/G	A/A	A/A	G/G	G/G	G/G	A/A	G/G	G/G	A/A	G/G	A/A	A/A	A/A	G/G	A/A	G/G	A/G	A/A	A/A	G/G
Chr1LG6_357837276	1LG6	11.837	A/A	A/A	A/A	G/G	A/A	A/A	A/A	A/A	A/A	A/A	A/A	G/G	A/A	A/A	A/A	G/G	G/G	G/G	A/A	A/A	G/G	G/G	A/A	A/A	A/A	G/G	A/A	G/G	G/G	A/A	A/A	A/A	G/G	A/A	A/A	G/G	A/A	G/G	G/G	G/G	G/G	G/G	A/A	A/A	G/G	G/G	A/A
Chr1LG6_358037194	1LG6	12.146	T/T	T/T	T/T	G/G	T/T	T/T	T/T	T/T	T/T	T/T	T/T	G/G	T/T	T/T	T/T	G/G	G/G	G/G	T/T	T/T	G/G	G/G	T/T	T/T	T/T	G/G	T/T	G/G	G/G	T/T	T/T	T/T	G/G	T/T	T/T	G/G	T/T	G/G	G/G	G/G	G/G	G/G	T/T	T/T	G/G	G/G	T/T
Chr1LG6_359973652	1LG6	12.462	A/A	A/G	A/A	G/G	A/A	A/A	A/A	A/A	A/A	A/A	A/A	G/G	A/A	A/A	A/G	G/G	G/G	G/G	A/A	A/A	G/G	G/G	A/A	A/A	A/A	G/G	A/A	G/G	G/G	A/A	A/A	A/A	G/G	A/A	A/A	G/G	A/A	G/G	G/G	G/G	G/G	G/G	A/A	A/A	G/G	G/G	A/A
Chr1LG6_360703165	1LG6	12.798	C/C	C/C	C/C	T/T	C/C	C/C	C/C	C/C	C/C	C/C	C/C	T/T	C/C	C/C	T/C	T/T	T/T	T/T	C/C	C/C	T/T	T/T	C/C	C/C	C/C	T/T	C/C	T/T	T/T	C/C	C/C	C/C	T/T	C/C	C/C	T/T	C/C	T/T	T/T	T/T	T/T	T/T	C/C	C/C	T/T	T/T	C/C
Chr1LG6_361556862	1LG6	13.131	A/A	A/A	A/A	G/G	A/A	A/A	A/A	A/G	A/A	A/A	A/A	G/G	A/A	A/A	A/G	G/G	G/G	G/G	A/A	A/A	G/G	G/G	A/A	A/A	A/A	G/G	A/A	G/G	G/G	A/A	A/A	A/A	G/G	A/A	A/A	G/G	A/A	G/G	G/G	G/G	G/G	G/G	A/A	A/A	G/G	---	A/A
Chr1LG6_361957544	1LG6	13.445	G/G	G/G	G/G	T/T	G/G	G/G	G/G	T/G	G/G	G/G	G/G	T/T	G/G	G/G	T/G	T/T	T/T	T/T	G/G	G/G	T/T	T/T	G/G	G/G	G/G	T/T	G/G	T/T	T/T	G/G	G/G	G/G	T/T	G/G	G/G	T/T	G/G	T/T	T/T	T/T	T/T	T/T	G/G	G/G	T/T	T/G	G/G
Chr1LG6_362247406	1LG6	14.087	A/A	A/A	A/A	G/G	A/A	A/A	A/A	A/G	A/A	A/A	A/A	G/G	G/G	A/A	A/G	G/G	G/G	G/G	A/A	A/A	G/G	G/G	A/A	A/A	A/A	G/G	A/A	G/G	G/G	A/A	A/A	A/A	G/G	A/A	A/A	G/G	A/A	G/G	G/G	G/G	G/G	G/G	A/A	A/A	G/G	A/G	A/A
Chr1LG6_362287326	1LG6	14.405	A/A	A/A	A/A	G/G	A/A	A/A	A/A	A/G	A/A	A/A	A/A	G/G	G/G	A/A	A/G	G/G	G/G	G/G	A/A	A/A	G/G	G/G	A/A	A/A	A/A	G/G	A/A	G/G	G/G	A/A	A/A	A/A	G/G	A/A	A/A	G/G	A/A	G/G	G/G	G/G	G/G	G/G	A/A	A/A	G/G	G/G	A/A
Chr1LG6_362943798	1LG6	14.747	C/C	C/C	C/C	T/T	C/C	C/C	C/C	T/C	C/C	C/C	C/C	---	T/T	T/T	T/C	T/T	T/T	T/T	C/C	C/C	T/T	T/T	C/C	C/C	C/C	T/T	C/C	T/T	T/T	C/C	C/C	C/C	T/T	C/C	C/C	T/T	C/C	---	T/T	T/T	T/T	T/T	C/C	C/C	T/T	T/C	C/C
Chr1LG6_363595938	1LG6	15.09	C/C	C/C	C/C	A/A	C/C	C/C	C/C	C/C	C/C	C/C	C/C	A/A	A/A	A/A	A/C	A/A	A/A	A/A	C/C	C/C	A/A	A/A	C/C	C/C	C/C	A/A	A/A	A/A	A/A	C/C	C/C	C/C	A/A	C/C	C/C	A/A	C/C	A/A	A/A	A/A	A/A	A/A	C/C	C/C	A/A	A/C	C/C
Chr1LG6_364476926	1LG6	15.735	T/T	T/T	T/T	C/C	---	T/T	T/T	T/C	T/T	T/T	T/T	C/C	C/C	C/C	T/C	C/C	C/C	C/C	T/T	T/T	C/C	C/C	T/T	T/T	T/T	C/C	C/C	C/C	C/C	T/T	T/T	T/T	C/C	T/T	T/T	C/C	T/T	C/C	C/C	C/C	C/C	C/C	T/T	T/T	C/C	T/C	C/C
Chr1LG6_368725978	1LG6	19.562	G/G	G/G	G/G	A/A	G/G	G/G	G/G	A/A	G/G	G/G	G/G	A/A	A/A	G/G	A/A	A/A	G/G	A/A	G/G	G/G	G/G	A/A	G/G	G/G	G/G	A/A	A/A	A/A	A/A	G/G	G/G	G/G	A/A	G/G	G/G	A/A	G/G	A/A	A/A	A/A	A/A	A/A	G/G	G/G	G/G	A/G	A/A
Chr1LG6_368978774	1LG6	19.881	C/C	C/C	C/C	T/T	C/C	C/C	C/C	T/T	C/C	C/C	C/C	T/T	T/T	C/C	T/T	T/T	C/C	T/T	C/C	C/C	C/C	T/T	C/C	C/C	C/C	T/T	T/T	T/T	T/T	C/C	C/C	C/C	T/T	C/C	C/C	T/T	C/C	T/T	T/T	T/T	T/T	T/T	C/C	C/C	C/C	T/C	T/T
Chr1LG6_371986029	1LG6	20.522	G/G	G/G	G/G	T/T	G/G	G/G	G/G	T/T	G/G	G/G	G/G	T/T	T/T	G/G	T/T	T/T	G/G	T/T	G/G	G/G	G/G	T/T	G/G	G/G	G/G	T/T	T/T	T/T	T/T	G/G	G/G	G/G	T/T	G/G	G/G	T/T	G/G	T/T	T/T	T/T	T/T	T/T	G/G	G/G	G/G	T/G	T/T
Chr1LG6_368284655	1LG6	21.163	C/C	C/C	C/C	A/A	C/C	C/C	C/C	A/A	C/C	C/C	C/C	A/A	A/A	C/C	A/C	A/A	C/C	A/A	C/C	C/C	C/C	A/A	C/C	C/C	C/C	A/A	A/A	A/A	A/A	C/C	C/C	C/C	A/A	C/C	C/C	A/A	C/C	A/A	A/A	A/A	A/A	A/A	C/C	C/C	C/C	A/C	A/A
Chr7LG7_22346186	7LG7	0	T/T	A/A	A/A	A/A	---	---	T/T	T/T	A/A	T/T	A/A	A/A	A/A	A/A	A/A	A/A	---	T/T	A/A	T/T	A/T	A/T	A/A	T/T	---	A/A	A/A	T/T	---	T/T	---	T/T	T/T	T/T	T/T	T/T	T/T	A/T	A/A	A/A	T/T	A/T	A/A	T/T	A/A	T/T	T/T
Chr7LG7_22565927	7LG7	0.329	G/G	---	---	A/A	A/A	A/A	G/G	G/G	A/A	G/G	---	A/G	---	---	A/A	A/A	A/A	G/G	A/A	G/G	A/A	---	A/A	G/G	A/G	A/A	---	G/G	A/A	G/G	A/A	G/G	G/G	G/G	G/G	G/G	G/G	A/A	---	---	G/G	A/A	A/A	G/G	---	G/G	G/G
Chr7LG7_16242368	7LG7	1.267	G/G	T/T	T/T	T/T	T/T	T/T	G/G	G/G	T/T	G/G	G/G	T/T	T/T	T/T	T/T	T/T	T/T	G/G	T/T	G/G	T/T	T/T	T/T	G/G	T/T	T/T	G/G	G/G	T/T	G/G	T/T	G/G	G/G	G/G	G/G	---	G/G	T/T	G/G	T/T	G/G	T/T	---	G/G	T/T	G/G	G/G
Chr7LG7_14112035	7LG7	1.88	A/A	G/G	G/G	G/G	G/G	G/G	---	A/A	G/G	A/A	A/G	G/G	G/G	G/G	G/G	G/G	G/G	A/G	G/G	---	G/G	G/G	G/G	---	G/G	G/G	A/A	A/A	G/G	A/A	G/G	---	A/A	A/A	---	G/G	A/A	G/G	A/G	G/G	---	G/G	G/G	A/A	G/G	A/A	A/A
Chr7LG7_13140288	7LG7	2.498	G/G	A/A	A/A	A/A	A/A	A/A	G/G	G/G	A/A	G/G	G/G	A/A	A/A	A/A	A/A	A/A	A/A	G/G	A/A	G/G	A/A	A/A	A/A	G/G	A/A	A/A	G/G	G/G	A/A	G/G	A/A	G/G	G/G	G/G	G/G	A/A	G/G	A/A	G/G	A/A	G/G	A/A	A/A	G/G	A/A	G/G	G/G
Chr7LG7_12066628	7LG7	2.805	C/C	T/T	T/T	T/T	T/T	T/T	C/C	C/C	T/T	C/C	C/C	T/T	T/T	T/T	T/T	T/T	T/T	C/C	T/T	C/C	T/T	T/T	T/T	C/C	T/T	T/T	C/C	C/C	T/T	C/C	C/C	C/C	C/C	C/C	C/C	T/T	T/T	T/T	C/C	T/T	C/C	T/T	T/T	C/C	T/T	C/C	C/C
Chr7LG7_8525340	7LG7	6.741	T/T	G/G	G/G	G/G	G/G	G/G	T/T	T/T	G/G	T/T	T/T	G/G	G/G	G/G	G/G	G/G	G/G	T/T	G/G	T/T	G/G	G/G	G/G	T/T	G/G	G/G	T/T	T/T	G/G	T/T	T/T	T/T	T/T	T/T	T/T	G/G	G/G	G/G	T/T	G/G	T/T	G/G	G/G	T/T	G/G	G/G	T/T
Chr7LG7_7046517	7LG7	7.075	C/C	T/T	T/T	T/T	T/T	T/T	C/C	C/C	T/T	C/C	C/C	C/C	T/T	T/C	T/T	T/T	T/T	C/C	T/T	C/C	T/T	T/T	T/T	C/C	T/T	T/T	C/C	C/C	T/T	C/C	C/C	C/C	C/C	C/C	C/C	T/T	T/T	T/T	C/C	T/T	C/C	T/T	T/T	C/C	T/T	T/T	C/C
Chr7LG7_1918155	7LG7	7.387	C/C	T/T	T/T	T/T	T/T	T/T	C/C	C/C	T/T	C/C	C/C	C/C	T/T	T/T	T/T	T/T	T/T	C/C	T/T	C/C	T/T	T/T	T/T	C/C	T/T	T/T	C/C	C/C	T/T	C/C	C/C	C/C	C/C	C/C	C/C	T/T	T/T	T/T	C/C	T/T	C/C	T/T	T/T	C/C	T/T	T/T	C/C
Chr7LG7_527888	7LG7	8.032	A/A	G/G	G/G	G/G	G/G	G/G	A/A	A/A	G/G	A/A	A/A	A/A	G/G	G/G	G/G	G/G	G/G	A/A	G/G	A/A	G/G	G/G	G/G	A/A	G/G	G/G	A/A	A/A	G/G	A/A	A/A	A/A	A/A	A/A	A/A	G/G	G/G	G/G	A/A	G/G	A/A	G/G	G/G	A/A	G/G	G/G	A/A
Chr7LG7_10763562	7LG7	8.677	A/A	G/G	G/G	G/G	G/G	G/G	A/A	A/A	G/G	A/A	A/G	G/G	G/G	G/G	G/G	G/G	G/G	A/A	G/G	A/A	G/G	G/G	G/G	A/A	G/G	G/G	A/A	A/A	G/G	A/A	G/G	A/A	A/A	A/A	A/A	G/G	G/G	G/G	A/A	G/G	A/A	G/G	G/G	A/A	G/G	---	A/A
Chr7LG7_20869274	7LG7	12.401	T/T	G/G	G/G	G/G	G/G	G/G	T/T	T/T	G/G	T/T	T/T	G/G	G/G	G/G	G/G	G/G	G/G	T/T	G/G	T/T	G/G	G/G	G/G	T/T	G/G	G/G	T/T	T/T	G/G	T/T	G/G	T/T	T/T	T/T	T/T	G/G	T/T	G/G	T/T	G/G	T/T	G/G	G/G	T/T	G/G	T/T	T/T
Chr7LG7_20478350	7LG7	13.026	A/A	G/G	G/G	G/G	G/G	G/G	A/A	A/A	G/G	A/A	G/G	G/G	G/G	G/G	G/G	G/G	G/G	A/A	G/G	A/A	G/G	G/G	G/G	A/A	G/G	G/G	G/G	A/A	G/G	A/A	G/G	A/A	A/A	A/A	A/A	G/G	A/A	G/G	G/G	G/G	A/A	G/G	G/G	A/A	G/G	A/A	A/A
Chr7LG7_23210225	7LG7	14.316	G/G	A/A	A/A	A/A	A/A	A/A	G/G	G/G	A/A	G/G	A/A	A/A	A/A	A/A	A/A	A/A	A/A	G/G	A/A	G/G	A/A	A/A	A/A	G/G	A/A	A/A	A/A	G/G	A/A	G/G	A/A	G/G	G/G	G/G	G/G	A/A	G/G	A/A	A/A	A/A	G/G	A/A	A/A	G/G	A/A	G/G	G/G
Chr7LG7_24387960	7LG7	20.734	G/G	T/T	T/T	T/T	T/T	T/T	G/G	G/G	T/T	G/G	T/T	T/T	T/T	T/T	T/T	T/T	T/T	G/G	T/T	G/G	T/T	T/T	T/T	G/G	T/T	T/T	T/T	G/G	T/T	G/G	T/T	G/G	G/G	G/G	G/G	G/G	G/G	T/T	T/T	T/T	G/G	T/T	T/T	G/G	T/T	G/G	G/G
Chr7LG7_25170489	7LG7	21.045	G/G	---	A/G	---	A/G	A/A	G/G	G/G	A/A	G/G	A/A	A/A	A/A	A/G	A/A	A/A	A/A	G/G	A/A	G/G	---	---	A/A	G/G	A/G	A/A	---	G/G	A/A	G/G	A/A	G/G	G/G	G/G	G/G	G/G	G/G	A/A	A/A	A/A	G/G	A/A	A/A	G/G	A/A	G/G	G/G
Chr7LG7_26310963	7LG7	21.666	C/C	T/T	T/T	T/T	T/T	T/T	C/C	C/C	T/T	C/C	T/T	T/T	T/T	T/T	T/T	T/T	T/T	C/C	T/T	C/C	T/T	T/T	T/T	C/C	T/T	T/T	T/T	C/C	T/T	C/C	T/T	C/C	T/T	C/C	C/C	C/C	C/C	T/T	T/T	T/T	C/C	T/T	T/T	C/C	T/T	C/C	C/C
Chr7LG7_28963388	7LG7	21.975	G/G	A/A	A/A	A/A	A/A	A/A	G/G	G/G	A/A	G/G	A/A	A/A	A/A	A/A	A/A	A/A	A/A	G/G	A/A	G/G	A/A	A/A	A/A	G/G	A/A	A/A	A/A	G/G	A/A	G/G	A/A	G/G	A/A	G/G	G/G	G/G	G/G	A/A	A/A	A/A	G/G	A/A	A/A	G/G	A/A	G/G	G/G
Chr7LG7_31805980	7LG7	32.456	G/G	---	T/T	---	---	T/T	G/G	G/G	G/G	G/G	T/T	T/T	T/T	T/T	T/T	T/G	G/G	G/G	---	G/G	G/G	T/T	T/T	G/G	T/T	T/T	G/G	T/T	T/T	G/G	T/T	G/G	T/G	G/G	G/G	G/G	G/G	T/T	T/T	T/T	G/G	---	T/T	G/G	G/G	G/G	G/G
Chr7LG7_32469371	7LG7	34.958	T/T	G/G	G/G	G/G	G/G	G/G	T/T	T/T	T/T	T/T	G/G	G/G	G/G	G/G	G/G	G/G	T/T	T/T	G/G	T/T	T/T	G/G	G/G	T/T	G/G	G/G	T/T	G/G	G/G	T/T	G/G	T/T	G/G	T/T	T/T	T/T	T/T	G/G	G/G	G/G	T/T	G/G	G/G	T/T	T/T	T/T	T/T
Chr7LG7_34256422	7LG7	35.607	G/G	T/T	T/T	T/T	T/T	T/T	G/G	G/G	G/G	G/G	T/T	T/T	T/T	T/T	T/T	T/T	G/G	G/G	T/T	G/G	G/G	T/T	T/T	G/G	T/T	T/T	G/G	T/T	T/T	G/G	T/T	G/G	T/T	G/G	G/G	G/G	G/G	T/T	T/T	T/T	G/G	T/T	T/T	G/G	G/G	G/G	G/G
Chr7LG7_35776605	7LG7	35.943	C/C	T/T	T/T	T/T	T/T	T/T	C/C	C/C	C/C	C/C	T/T	T/T	T/T	T/T	T/T	T/T	C/C	C/C	T/T	C/C	C/C	T/T	T/T	C/C	T/T	T/T	C/C	T/T	T/T	C/C	T/T	C/C	T/T	C/C	C/C	C/C	C/C	T/T	T/T	T/T	C/C	T/T	T/T	C/C	C/C	C/C	C/C
Chr7LG7_37239885	7LG7	46.171	G/G	A/A	A/A	A/A	A/A	A/A	G/G	G/G	G/G	G/G	A/A	A/A	A/A	A/A	A/A	A/A	G/G	G/G	A/A	A/G	G/G	A/A	A/A	G/G	A/A	A/A	G/G	A/A	A/A	G/G	A/A	G/G	A/A	G/G	G/G	G/G	G/G	A/A	A/A	A/A	G/G	A/A	A/A	G/G	G/G	G/G	G/G
Chr7LG7_37003730	7LG7	46.984	T/T	G/G	G/G	G/G	G/G	G/G	T/T	T/T	T/T	T/T	G/G	G/G	G/G	G/G	G/G	G/G	T/T	T/T	G/G	T/T	T/T	G/G	G/G	T/T	G/G	G/G	T/T	G/G	G/G	T/T	G/G	T/T	G/G	T/T	T/T	T/T	T/T	G/G	G/G	G/G	T/T	G/G	G/G	T/T	T/T	T/T	T/T
Chr7LG7_41236828	7LG7	48.071	A/A	C/C	C/C	C/C	C/C	C/C	A/A	C/C	A/A	A/A	C/C	C/C	C/C	C/C	C/C	C/C	A/A	A/A	C/C	A/C	A/A	C/C	C/C	A/A	C/C	C/C	A/A	C/C	C/C	A/A	C/C	A/A	C/C	A/C	A/A	A/A	A/A	C/C	C/C	C/C	A/A	C/C	C/C	A/A	A/A	A/A	A/A
Chr7LG7_45772008	7LG7	48.734	G/G	A/A	A/A	A/A	A/A	A/A	G/G	A/A	G/G	G/G	A/A	A/A	A/A	A/A	A/A	A/A	G/G	G/G	A/A	A/G	G/G	A/A	A/A	G/G	A/A	A/A	G/G	A/A	A/A	A/A	A/A	G/G	A/A	G/G	G/G	G/G	G/G	A/A	G/G	A/A	G/G	A/A	A/A	G/G	G/G	G/G	G/G
Chr7LG7_52410125	7LG7	49.063	T/T	C/C	C/C	C/C	C/C	C/C	T/T	C/C	T/T	T/T	C/C	C/C	C/C	C/C	C/C	C/C	T/T	T/T	C/C	T/C	T/T	C/C	C/C	T/T	C/C	C/C	T/T	C/C	C/C	C/C	C/C	T/T	C/C	T/T	T/T	T/T	T/T	C/C	T/T	C/C	T/T	C/C	C/C	T/T	T/T	T/T	T/T
Chr7LG7_48034704	7LG7	49.425	A/A	G/G	G/G	G/G	G/G	---	A/A	G/G	A/A	A/A	G/G	G/G	G/G	G/G	G/G	G/G	A/A	A/A	G/G	A/G	A/A	G/G	G/G	A/A	G/G	G/G	A/A	G/G	G/G	G/G	G/G	A/A	G/G	A/A	A/A	A/A	A/A	G/G	A/A	G/G	A/A	G/G	G/G	A/A	A/A	A/A	A/A
Chr7LG7_51610963	7LG7	49.798	A/A	A/A	A/A	A/A	A/A	A/G	G/G	A/A	G/G	G/G	A/A	A/A	A/A	A/A	A/A	A/A	G/G	G/G	A/A	A/G	G/G	A/A	A/A	G/G	A/A	A/A	G/G	A/A	A/A	A/A	A/A	G/G	A/A	G/G	G/G	G/G	G/G	A/A	G/G	A/A	G/G	A/A	---	G/G	G/G	G/G	G/G
Chr7LG7_54975203	7LG7	50.125	G/G	A/A	A/A	A/A	A/A	---	G/G	A/A	G/G	G/G	A/A	A/A	A/A	A/A	A/A	A/A	G/G	G/G	A/A	A/G	G/G	A/A	A/A	G/G	A/A	A/A	G/G	A/A	A/A	A/A	A/A	G/G	A/A	G/G	G/G	G/G	G/G	A/A	G/G	A/A	G/G	A/A	A/A	G/G	G/G	G/G	G/G
Chr7LG7_55740063	7LG7	50.445	G/G	A/A	A/A	A/A	A/A	A/A	G/G	A/A	G/G	G/G	A/A	A/A	A/A	A/A	A/A	A/A	G/G	G/G	A/A	A/G	G/G	A/A	A/A	G/G	G/G	A/A	G/G	A/A	A/A	A/A	A/A	G/G	A/A	G/G	G/G	G/G	G/G	A/A	G/G	A/A	G/G	A/A	A/A	G/G	G/G	G/G	G/G
Chr7LG7_56433971	7LG7	50.764	G/G	A/A	A/A	A/A	A/A	A/A	G/G	A/A	G/G	G/G	A/G	A/A	A/A	A/A	A/A	A/A	G/G	G/G	A/A	A/G	G/G	A/A	A/A	G/G	G/G	A/A	G/G	A/A	A/A	A/A	A/A	G/G	A/A	G/G	G/G	G/G	G/G	A/A	G/G	A/A	G/G	A/A	A/A	G/G	G/G	G/G	G/G
Chr7LG7_58278593	7LG7	51.086	G/G	A/A	A/A	A/A	A/A	---	G/G	A/A	G/G	G/G	A/G	A/A	A/A	A/A	A/A	A/A	G/G	G/G	A/A	A/G	G/G	A/A	A/A	G/G	G/G	A/A	G/G	A/A	A/A	A/A	A/A	G/G	A/A	G/G	G/G	G/G	G/G	A/A	G/G	A/A	G/G	A/A	A/A	G/G	G/G	G/G	G/G
Chr7LG7_62960626	7LG7	52.067	C/C	T/T	T/T	T/T	C/C	C/C	C/C	T/T	C/C	C/C	T/C	T/T	T/T	T/T	T/T	T/T	C/C	C/C	T/T	T/C	C/C	T/T	T/T	C/C	C/C	T/T	C/C	T/T	T/T	T/T	T/T	C/C	T/T	C/C	C/C	C/C	C/C	T/T	C/C	T/T	C/C	T/T	---	C/C	C/C	C/C	C/C
Chr7LG7_63862019	7LG7	52.688	G/G	C/C	C/C	C/C	G/G	G/G	G/G	C/C	G/G	G/G	C/C	C/C	C/C	C/C	C/C	C/C	G/G	G/G	C/C	C/G	G/G	C/C	C/C	G/G	G/G	C/C	G/G	C/C	C/C	C/C	C/C	G/G	C/C	G/G	G/G	G/G	G/G	C/C	C/C	C/C	G/G	C/C	C/C	G/G	G/G	G/G	G/G
Chr7LG7_66803928	7LG7	53.002	G/G	T/T	T/T	T/T	G/G	G/G	G/G	T/T	G/G	G/G	T/T	T/T	T/T	T/T	T/T	T/T	G/G	G/G	T/T	T/G	G/G	T/T	T/T	G/G	G/G	T/T	G/G	T/T	T/T	T/T	T/T	G/G	T/T	G/G	G/G	G/G	G/G	T/T	T/T	T/T	G/G	T/T	T/T	G/G	G/G	G/G	G/G
Chr7LG7_67996138	7LG7	53.635	T/T	G/G	G/G	G/G	T/T	T/T	T/T	G/G	T/T	T/T	G/G	G/G	G/G	G/G	G/G	G/G	T/T	T/T	G/G	T/G	T/T	G/G	G/G	T/T	T/T	G/G	T/T	G/G	G/G	G/G	G/G	T/T	G/G	T/T	T/T	T/T	T/T	G/G	G/G	G/G	T/T	G/G	G/G	T/T	T/T	T/T	T/T
Chr7LG7_68861581	7LG7	54.579	C/C	T/T	T/T	T/T	C/C	C/C	C/C	T/T	C/C	C/C	T/T	T/T	T/T	T/T	T/T	T/T	C/C	C/C	T/T	T/C	C/C	C/C	T/T	C/C	C/C	T/T	C/C	T/T	T/T	T/T	T/T	C/C	T/T	C/C	C/C	C/C	C/C	T/T	T/T	C/C	C/C	T/T	---	C/C	C/C	C/C	C/C
Chr7LG7_68921512	7LG7	54.891	T/T	A/A	A/A	A/A	T/T	T/T	T/T	A/A	T/T	T/T	A/A	A/A	A/A	A/A	A/A	A/A	T/T	T/T	A/A	A/T	T/T	T/T	A/A	T/T	T/T	A/A	T/T	A/A	A/A	A/A	A/A	T/T	A/A	T/T	T/T	T/T	T/T	A/A	A/A	T/T	T/T	A/A	A/A	T/T	T/T	T/T	T/T
Chr7LG7_69229639	7LG7	55.256	G/G	A/A	A/A	A/A	G/G	G/G	G/G	A/A	G/G	G/G	A/A	A/A	A/G	A/A	A/A	A/A	G/G	G/G	A/G	G/G	G/G	G/G	A/A	G/G	G/G	A/A	G/G	A/A	A/A	A/A	A/A	G/G	A/A	G/G	G/G	G/G	G/G	A/A	A/A	G/G	G/G	A/A	A/G	G/G	G/G	G/G	G/G
Chr7LG7_66694171	7LG7	55.656	G/G	A/A	A/A	A/A	G/G	G/G	G/G	A/A	G/G	G/G	A/A	A/A	A/A	A/A	A/A	A/A	G/G	G/G	A/A	A/G	G/G	G/G	A/A	G/G	G/G	A/A	G/G	A/A	A/A	A/A	A/A	A/A	A/A	G/G	G/G	G/G	G/G	A/A	A/A	G/G	G/G	A/A	A/A	G/G	G/G	G/G	G/G
Chr7LG7_73687246	7LG7	56.009	A/A	G/G	G/G	G/G	A/A	A/A	A/A	G/G	A/A	A/A	G/G	G/G	G/G	G/G	G/G	G/G	A/A	A/A	G/G	A/G	A/A	A/A	G/G	A/A	A/A	G/G	A/A	G/G	G/G	G/G	G/G	G/G	G/G	A/A	A/A	A/A	A/A	G/G	G/G	A/A	A/A	G/G	G/G	A/A	A/A	A/A	A/A
Chr7LG7_74907709	7LG7	56.327	A/A	C/C	C/C	C/C	A/A	A/A	A/A	C/C	A/A	A/A	C/C	C/C	C/C	C/C	C/C	C/C	A/A	A/C	C/C	A/C	A/A	---	C/C	---	A/A	C/C	A/C	C/C	C/C	C/C	C/C	C/C	C/C	A/A	A/A	A/A	---	C/C	C/C	A/A	A/A	C/C	A/A	A/A	A/A	---	A/A
Chr7LG7_78523875	7LG7	57.301	T/T	G/G	G/G	G/G	T/T	T/T	T/T	G/G	T/T	T/T	G/G	G/G	G/G	G/G	G/G	G/G	T/T	T/G	G/G	T/G	T/T	T/T	G/G	T/T	T/T	G/G	T/T	G/G	G/G	G/G	G/G	G/G	G/G	T/T	T/T	T/T	T/T	G/G	G/G	T/T	T/T	G/G	T/T	T/T	T/T	T/T	T/T
Chr7LG7_84346201	7LG7	57.938	T/T	A/A	A/A	A/A	T/T	A/T	T/T	A/A	T/T	T/T	A/A	A/A	A/A	A/A	A/T	A/A	T/T	A/T	A/A	A/T	T/T	T/T	A/A	T/T	T/T	A/A	T/T	A/A	T/T	A/A	A/A	A/A	A/A	T/T	T/T	T/T	T/T	A/A	A/A	T/T	T/T	A/A	T/T	T/T	T/T	T/T	T/T
Chr7LG7_85257049	7LG7	58.255	T/T	G/G	G/G	G/G	T/T	T/G	T/T	G/G	T/T	T/T	G/G	G/G	G/G	G/G	T/G	G/G	T/G	T/G	G/G	T/G	T/T	T/T	G/G	T/T	T/T	G/G	T/T	G/G	T/T	G/G	G/G	G/G	G/G	T/T	T/T	T/T	T/T	G/G	G/G	T/T	T/T	G/G	G/G	T/T	T/T	T/T	T/T
Chr7LG7_89998209	7LG7	58.892	G/G	A/A	A/A	A/A	G/G	A/G	G/G	A/A	G/G	G/G	A/A	A/A	A/A	A/A	A/G	A/A	G/G	A/G	A/A	A/G	G/G	G/G	A/A	G/G	G/G	A/A	G/G	A/A	G/G	A/A	A/A	A/A	A/A	G/G	G/G	G/G	G/G	A/A	A/A	G/G	A/G	A/A	---	G/G	G/G	G/G	G/G
Chr7LG7_118193546	7LG7	59.208	A/A	A/A	A/A	A/A	G/G	A/G	A/G	A/A	G/G	G/G	A/A	A/A	A/A	G/G	A/G	A/A	A/A	A/A	A/A	A/G	A/A	G/G	A/A	G/G	G/G	A/A	G/G	G/G	G/G	A/A	A/A	A/A	G/G	A/A	G/G	G/G	G/G	A/A	A/A	G/G	A/A	A/A	A/A	G/G	A/A	G/G	G/G
Chr7LG7_110465139	7LG7	59.879	T/T	T/T	T/T	T/T	C/C	---	C/C	T/T	C/C	C/C	T/T	T/T	T/T	C/C	T/C	T/T	T/T	T/T	T/T	T/C	T/T	C/C	T/T	C/C	C/C	T/T	C/C	C/C	C/C	T/T	T/T	T/T	C/C	T/T	C/C	C/C	C/C	T/T	T/T	C/C	T/T	T/T	T/T	C/C	T/T	C/C	C/C
Chr7LG7_120343438	7LG7	60.55	C/C	C/C	C/C	C/C	T/T	T/T	T/T	C/C	T/T	T/T	C/C	C/C	C/C	T/T	T/C	C/C	C/C	C/C	C/C	T/C	C/C	T/T	C/C	T/T	T/T	C/C	T/T	T/T	T/T	C/C	C/C	C/C	T/T	C/C	T/T	T/T	T/T	C/C	C/C	T/T	C/C	C/C	C/C	T/T	C/C	T/T	T/T
Chr7LG7_121254799	7LG7	60.869	T/T	T/T	T/T	T/T	C/C	T/C	C/C	T/T	C/C	C/C	T/T	T/T	T/T	C/C	T/C	T/T	T/T	T/T	T/T	T/C	T/T	C/C	T/T	C/C	C/C	T/T	C/C	C/C	C/C	T/T	T/T	T/T	C/C	T/T	C/C	C/C	C/C	T/T	T/T	C/C	T/T	T/T	T/T	C/C	T/T	C/C	C/C
Chr7LG7_125079778	7LG7	61.514	G/G	G/G	G/G	G/G	A/A	A/A	A/A	G/G	A/A	A/A	G/G	G/G	G/G	A/A	A/G	G/G	G/G	G/G	G/G	A/G	G/G	A/A	G/G	A/A	A/A	G/G	A/A	A/A	A/A	G/G	G/G	G/G	A/A	G/G	A/A	A/A	A/A	G/G	G/G	A/A	G/G	G/G	---	A/A	G/G	A/A	A/A
Chr7LG7_125673325	7LG7	61.831	A/A	A/A	A/A	A/A	G/G	---	G/G	A/A	G/G	G/G	A/A	A/A	A/A	G/G	A/G	A/A	A/A	A/A	A/A	A/G	A/A	G/G	A/A	G/G	G/G	A/A	G/G	G/G	G/G	A/A	A/A	A/A	G/G	A/A	G/G	G/G	G/G	A/A	A/A	G/G	A/A	A/A	A/A	G/G	A/A	G/G	G/G
Chr7LG7_128038531	7LG7	62.153	T/T	G/G	T/T	T/T	G/G	G/G	G/G	T/T	G/G	G/G	T/T	T/T	T/T	G/G	G/G	T/T	T/T	T/T	T/T	G/G	T/T	G/G	T/T	G/G	G/G	T/T	G/G	G/G	G/G	T/T	T/T	T/T	G/G	T/T	G/G	G/G	G/G	T/T	T/T	G/G	T/T	G/G	T/G	G/G	T/T	G/G	G/G
Chr7LG7_132516537	7LG7	63.444	C/C	T/T	C/C	C/C	T/T	T/T	T/T	C/C	T/T	T/T	C/C	C/C	C/C	T/T	T/C	C/C	C/C	C/C	C/C	T/C	C/C	T/T	C/C	T/T	T/T	C/C	T/T	T/T	T/T	C/C	C/C	C/C	T/T	C/C	T/T	T/T	T/T	C/C	C/C	T/T	C/C	T/T	---	T/T	C/C	T/T	T/T
Chr7LG7_130953505	7LG7	63.762	G/G	A/A	G/G	G/G	A/A	A/G	A/A	G/G	A/A	A/A	G/G	G/G	G/G	A/A	A/G	G/G	G/G	G/G	G/G	A/G	G/G	A/A	G/G	A/A	A/A	G/G	A/A	A/A	A/A	G/G	G/G	G/G	A/A	G/G	A/A	A/A	A/A	G/G	G/G	A/A	G/G	A/A	G/G	A/A	G/G	A/A	A/A
Chr7LG7_133949107	7LG7	64.403	G/G	T/T	G/G	G/G	T/T	T/G	T/T	G/G	T/T	T/T	G/G	G/G	G/G	T/T	T/G	G/G	G/G	G/G	G/G	T/G	G/G	T/T	G/G	T/T	T/T	G/G	T/T	T/T	T/T	G/G	G/G	G/G	T/T	G/G	T/T	T/T	T/T	G/G	G/G	T/T	G/G	T/T	---	T/T	G/G	T/T	T/T
Chr7LG7_139063478	7LG7	66.049	A/A	T/T	A/A	A/A	T/T	---	T/T	A/A	T/T	T/T	A/A	A/A	A/A	T/T	A/T	A/A	A/A	A/A	A/A	A/T	A/A	T/T	A/A	T/T	T/T	A/A	T/T	T/T	T/T	A/A	A/A	A/A	T/T	A/A	T/T	T/T	T/T	A/A	A/A	T/T	A/A	T/T	A/A	T/T	A/A	T/T	T/T
Chr7LG7_138287108	7LG7	66.373	C/C	T/T	C/C	C/C	T/T	T/C	T/T	C/C	T/T	T/T	C/C	C/C	C/C	T/T	T/T	C/C	C/C	C/C	C/C	T/C	C/C	T/T	C/C	T/T	T/T	C/C	T/T	T/T	T/T	C/C	C/C	C/C	T/T	C/C	T/T	T/T	T/T	C/C	C/C	T/T	C/C	T/T	C/C	T/T	C/C	T/T	T/T
Chr7LG7_138631071	7LG7	67.027	T/T	G/G	T/T	T/T	G/G	T/G	G/G	T/T	G/G	G/G	T/T	T/T	T/T	G/G	G/G	T/T	T/T	T/T	T/T	T/G	T/T	G/G	T/T	G/G	G/G	T/T	G/G	G/G	G/G	T/T	T/T	T/T	G/G	T/T	G/G	G/G	G/G	T/T	T/T	G/G	T/T	G/G	---	G/G	T/T	G/G	G/G
Chr7LG7_144384318	7LG7	67.347	G/G	A/A	G/G	G/G	A/A	A/G	A/A	G/G	G/G	A/A	G/G	G/G	G/G	A/A	A/A	G/G	G/G	G/G	G/G	A/G	G/G	A/A	G/G	A/A	A/A	G/G	A/A	A/A	A/A	G/G	G/G	G/G	A/A	G/G	A/A	A/A	A/A	G/G	G/G	A/A	G/G	A/A	G/G	A/A	G/G	A/A	A/A
Chr7LG7_143894247	7LG7	67.988	C/C	T/T	C/C	C/C	T/T	T/T	T/T	C/C	C/C	T/T	C/C	C/C	C/C	T/T	T/T	C/C	C/C	C/C	C/C	T/C	C/C	T/T	C/C	T/T	T/T	C/C	T/T	T/T	T/T	C/C	C/C	C/C	T/T	C/C	T/T	T/T	T/T	C/C	C/C	T/T	C/C	T/T	C/C	T/T	C/C	T/T	T/T
Chr7LG7_149263265	7LG7	68.311	C/C	A/A	C/C	C/C	A/A	---	---	C/C	C/C	A/C	C/C	C/C	C/C	---	A/A	C/C	C/C	C/C	C/C	A/C	C/C	A/A	C/C	---	A/A	C/C	A/A	A/A	A/A	A/A	C/C	C/C	A/A	C/C	A/A	A/C	A/A	C/C	C/C	A/A	C/C	A/A	C/C	A/A	C/C	A/A	A/A
Chr7LG7_153685969	7LG7	69.292	G/G	A/A	G/G	G/G	A/A	A/G	A/A	G/G	G/G	A/A	G/G	G/G	G/G	A/A	A/A	G/G	G/G	G/G	G/G	A/G	G/G	A/A	G/G	A/A	A/A	G/G	A/A	A/A	A/A	A/A	G/G	G/G	A/A	G/G	A/A	A/A	A/A	G/G	G/G	A/A	G/G	A/A	G/G	A/A	G/G	A/A	A/A
Chr7LG7_151084889	7LG7	70.266	G/G	A/A	G/G	G/G	A/A	A/A	A/A	G/G	G/G	A/A	G/G	G/G	G/G	A/A	A/A	G/G	G/G	G/G	G/G	A/A	G/G	A/A	G/G	A/A	A/A	G/G	A/A	A/A	A/A	A/A	G/G	G/G	A/A	G/G	A/A	A/A	A/A	G/G	G/G	A/A	G/G	A/A	G/G	A/A	G/G	A/A	A/A
Chr7LG7_153687060	7LG7	70.919	G/G	A/A	G/G	G/G	A/A	---	A/A	G/G	G/G	A/A	G/G	G/G	G/G	A/A	A/A	G/G	G/G	G/G	G/G	A/G	G/G	A/A	G/G	A/A	A/A	G/G	A/A	A/A	A/A	A/A	G/G	G/G	A/A	G/G	A/A	G/G	A/A	G/G	G/G	A/A	G/G	A/A	G/G	A/A	G/G	A/A	A/A
Chr7LG7_153080101	7LG7	71.569	G/G	A/A	A/G	G/G	A/A	A/A	A/A	---	G/G	A/A	G/G	G/G	G/G	A/A	A/A	G/G	G/G	A/A	G/G	A/A	A/G	A/A	G/G	A/A	A/A	G/G	A/A	A/A	A/A	A/A	G/G	---	A/A	G/G	A/A	G/G	A/A	---	---	A/A	A/A	A/A	---	A/A	---	A/A	A/A
Chr7LG7_159889952	7LG7	72.868	C/C	G/G	C/C	C/C	G/G	---	G/G	C/C	C/C	G/G	C/C	C/C	C/C	G/G	C/G	C/C	C/C	G/G	C/C	C/G	C/C	G/G	C/C	G/G	G/G	C/C	G/G	G/G	G/G	G/G	C/C	C/C	G/G	C/C	G/G	C/C	G/G	C/C	C/C	G/G	G/G	G/G	C/C	G/G	C/C	G/G	G/G
Chr7LG7_160339278	7LG7	73.557	G/G	T/T	G/G	G/G	T/T	T/G	T/T	G/G	G/G	T/T	G/G	G/G	G/G	T/T	T/G	G/G	G/G	T/T	G/G	T/G	G/G	T/T	G/G	T/T	T/T	G/G	T/T	T/T	T/T	T/T	G/G	G/G	T/T	G/G	T/T	G/G	T/T	G/G	G/G	T/T	T/T	T/T	G/G	T/T	G/G	T/T	T/T
Chr7LG7_170140714	7LG7	74.937	C/C	T/T	C/C	C/C	T/T	T/T	T/T	C/C	C/C	T/T	C/C	C/C	C/C	T/T	T/C	C/C	C/C	T/T	C/C	T/C	C/C	T/T	C/C	T/T	T/T	C/C	T/T	T/T	T/T	T/T	C/C	C/C	T/T	C/C	---	C/C	T/T	C/C	C/C	T/T	T/T	T/T	C/C	T/T	C/C	T/T	T/T
Chr7LG7_164202046	7LG7	75.254	G/G	A/A	G/G	G/G	A/A	---	A/A	G/G	G/G	A/A	G/G	G/G	G/G	A/A	A/G	G/G	G/G	A/A	G/G	A/G	G/G	A/A	G/G	A/A	A/A	G/G	A/A	A/A	A/A	A/A	G/G	G/G	A/A	G/G	A/A	G/G	A/A	G/G	G/G	A/A	A/A	A/A	G/G	A/A	G/G	A/A	A/A
Chr7LG7_165855078	7LG7	75.576	A/A	C/C	A/A	A/A	C/C	---	C/C	A/A	A/A	C/C	A/A	A/A	A/A	C/C	A/C	A/A	A/A	C/C	A/A	A/C	A/A	C/C	A/A	C/C	C/C	A/A	C/C	C/C	C/C	C/C	A/A	A/A	C/C	A/A	C/C	A/A	C/C	A/A	A/A	C/C	C/C	C/C	A/A	C/C	A/A	C/C	C/C
Chr7LG7_168723435	7LG7	76.312	C/C	T/T	C/C	C/C	T/T	T/C	T/T	C/C	C/C	T/T	C/C	C/C	C/C	T/T	T/C	C/C	C/C	T/T	C/C	T/C	---	T/T	C/C	T/T	T/T	C/C	T/T	T/T	T/T	T/T	C/C	C/C	T/T	C/C	T/T	C/C	T/T	C/C	C/C	T/T	T/T	C/C	C/C	T/T	C/C	T/T	T/T
Chr7LG7_171811880	7LG7	77.026	A/A	G/G	A/A	A/A	G/G	G/G	G/G	A/A	A/A	G/G	A/A	A/A	A/A	G/G	A/G	A/A	A/A	G/G	A/A	A/G	A/A	G/G	A/A	G/G	G/G	A/A	G/G	G/G	G/G	G/G	A/A	A/A	G/G	A/A	G/G	A/A	G/G	A/A	A/A	G/G	G/G	A/A	G/G	G/G	A/A	G/G	G/G
Chr7LG7_172641636	7LG7	77.651	G/G	A/A	G/G	G/G	A/A	A/G	A/A	G/G	G/G	A/A	G/G	A/A	G/G	A/A	A/G	G/G	G/G	A/A	G/G	A/G	G/G	A/A	G/G	A/A	A/A	G/G	A/A	A/A	A/A	A/A	G/G	G/G	A/A	G/G	A/A	G/G	A/A	G/G	G/G	A/A	A/A	G/G	A/A	A/A	G/G	A/A	A/A
Chr7LG7_176570235	7LG7	77.965	C/C	T/T	C/C	C/C	T/T	T/T	T/T	C/C	C/C	T/T	C/C	T/T	C/C	T/T	T/C	C/C	C/C	T/T	C/C	T/C	C/C	T/T	C/C	T/T	T/T	C/C	T/T	T/T	T/T	T/T	C/C	C/C	T/T	C/C	T/T	C/C	T/T	C/C	C/C	T/T	T/T	C/C	T/T	T/T	C/C	T/T	T/T
Chr7LG7_178028783	7LG7	78.28	C/C	G/G	C/C	C/C	G/G	---	G/G	C/C	C/C	G/G	C/C	G/G	C/C	G/G	C/G	C/C	C/C	G/G	C/C	C/G	C/C	G/G	C/C	G/G	G/G	C/C	G/G	G/G	G/G	G/G	C/C	C/C	G/G	C/C	G/G	C/C	G/G	---	C/C	G/G	G/G	C/C	G/G	G/G	C/C	G/G	G/G
Chr7LG7_178912433	7LG7	78.596	G/G	A/A	G/G	G/G	A/A	---	A/A	G/G	G/G	A/A	G/G	A/A	G/G	A/A	A/G	G/G	G/G	A/A	G/G	A/G	G/G	A/A	G/G	A/A	A/A	G/G	A/A	A/A	A/A	A/A	G/G	G/G	A/A	G/G	A/A	G/G	A/A	G/G	G/G	A/A	A/A	G/G	A/A	A/A	G/G	A/A	A/A
Chr7LG7_179651573	7LG7	78.915	C/C	G/G	C/C	C/C	G/G	---	G/G	C/C	C/C	G/G	C/C	G/G	C/C	G/G	C/G	C/C	C/C	G/G	C/C	C/G	C/C	G/G	C/C	G/G	G/G	C/C	G/G	G/G	G/G	G/G	C/C	C/C	G/G	C/C	G/G	C/C	G/G	C/C	C/C	G/G	G/G	C/C	G/G	G/G	C/C	G/G	G/G
Chr6LG2_30482145	6LG2	79.231	G/G	A/A	G/G	G/G	A/A	A/G	A/A	G/G	G/G	A/A	G/G	A/A	G/G	A/A	A/G	G/G	G/G	A/A	G/G	A/G	G/G	A/A	A/A	A/A	A/A	G/G	A/A	A/A	A/A	A/A	G/G	G/G	A/A	G/G	A/A	G/G	A/A	G/G	G/G	A/A	A/A	G/G	A/A	A/A	G/G	A/A	A/A
Chr7LG7_185636896	7LG7	79.548	G/G	A/A	G/G	G/G	A/A	A/A	A/A	G/G	G/G	A/A	G/G	A/A	G/G	A/A	A/G	G/G	G/G	A/A	G/G	A/G	G/G	A/A	A/A	A/A	A/A	G/G	A/A	A/A	A/A	A/A	G/G	G/G	A/A	G/G	A/A	G/G	A/A	G/G	G/G	A/A	A/A	G/G	A/A	A/A	G/G	A/A	A/A
Chr7LG7_185750978	7LG7	80.181	T/T	C/C	T/T	T/T	C/C	T/C	C/C	T/T	T/T	C/C	T/T	C/C	T/T	C/C	T/T	T/T	T/T	C/C	T/T	T/C	T/T	C/C	C/C	C/C	C/C	T/T	C/C	C/C	C/C	C/C	T/T	T/T	T/C	T/T	C/C	T/T	C/C	T/T	T/T	C/C	C/C	T/T	C/C	C/C	T/T	C/C	C/C
Chr7LG7_195835635	7LG7	80.818	T/T	C/C	T/T	T/T	C/C	C/C	C/C	T/T	T/T	C/C	T/T	C/C	T/T	C/C	T/C	T/T	T/T	C/C	T/T	C/C	T/T	C/C	C/C	C/C	C/C	T/T	C/C	C/C	C/C	C/C	T/T	T/T	T/C	T/T	C/C	T/T	C/C	T/C	T/T	C/C	C/C	T/T	C/C	C/C	T/T	C/C	C/C
Chr7LG7_196460121	7LG7	81.451	G/G	A/A	G/G	G/G	A/A	A/A	A/A	G/G	G/G	A/A	G/G	A/A	G/G	A/A	A/G	G/G	G/G	A/A	G/G	A/A	G/G	A/A	A/A	A/A	A/A	G/G	A/A	A/A	A/A	A/A	G/G	G/G	A/G	G/G	A/A	G/G	A/A	A/G	G/G	A/A	A/A	G/G	A/A	A/A	G/G	A/A	A/A
Chr7LG7_200181988	7LG7	81.765	A/A	G/G	A/A	A/A	G/G	A/G	G/G	A/A	A/A	G/G	A/A	G/G	A/A	G/G	A/A	A/A	A/A	G/G	A/A	A/G	A/A	G/G	G/G	G/G	G/G	A/A	G/G	G/G	G/G	G/G	A/A	A/A	A/A	A/A	G/G	A/A	G/G	A/A	A/A	G/G	G/G	A/A	G/G	G/G	A/A	G/G	G/G
Chr7LG7_201340839	7LG7	82.394	T/T	T/T	G/G	G/G	T/T	T/G	T/T	G/G	G/G	T/T	G/G	T/T	G/G	T/T	T/G	G/G	G/G	T/T	G/G	T/G	G/G	T/T	T/T	T/T	T/T	G/G	T/T	T/T	T/T	T/T	G/G	G/G	G/G	G/G	T/T	G/G	T/T	---	G/G	T/T	T/T	G/G	T/T	T/T	G/G	T/T	T/T
Chr6LG2_248344245	6LG2	82.73	G/G	G/G	A/A	A/A	G/G	---	G/G	A/A	A/A	G/G	A/A	G/G	A/A	G/G	A/G	A/A	A/A	G/G	A/A	---	A/A	G/G	G/G	G/G	G/G	A/A	G/G	G/G	G/G	G/G	A/A	A/A	A/G	A/A	G/G	A/A	G/G	A/A	A/A	G/G	G/G	A/A	G/G	G/G	A/A	G/G	G/G
Chr7LG7_214163507	7LG7	83.067	G/G	G/G	A/A	A/A	G/G	G/G	G/G	A/A	A/A	A/A	A/A	G/G	A/A	G/G	A/G	A/A	A/A	G/G	A/A	G/G	A/A	G/G	G/G	A/A	G/G	A/A	G/G	G/G	G/G	G/G	A/A	A/A	A/G	A/A	G/G	A/A	G/G	A/G	A/A	G/G	G/G	A/A	G/G	G/G	A/A	G/G	G/G
Chr7LG7_197680642	7LG7	91.545	A/A	A/A	G/G	G/G	A/A	A/A	A/A	G/G	G/G	G/G	G/G	A/A	G/G	A/A	A/G	G/G	G/G	A/A	G/G	A/A	G/G	A/A	A/A	G/G	A/A	G/G	A/A	A/A	A/A	A/A	G/G	G/G	G/G	G/G	A/A	G/G	A/A	A/G	G/G	A/A	A/A	G/G	A/A	A/A	G/G	A/A	A/A
Chr7LG7_221032337	7LG7	92.64	G/G	G/G	A/A	A/A	G/G	---	G/G	A/A	A/A	A/A	A/A	G/G	A/A	G/G	A/G	A/A	A/A	G/G	A/A	A/G	A/A	G/G	G/G	A/A	G/G	A/A	G/G	G/G	G/G	G/G	A/A	A/A	A/A	A/A	G/G	A/A	G/G	A/A	A/A	G/G	G/G	A/A	G/G	G/G	A/A	G/G	G/G
Chr7LG7_221539716	7LG7	92.992	A/A	A/A	G/G	G/G	A/A	---	A/A	G/G	G/G	G/G	G/G	A/A	G/G	A/A	A/G	G/G	G/G	A/A	G/G	A/G	G/G	A/A	A/A	G/G	A/A	G/G	A/A	A/A	A/A	A/A	G/G	G/G	G/G	G/G	A/A	G/G	A/A	---	G/G	A/A	A/A	G/G	A/A	A/A	G/G	A/A	A/A
Chr7LG7_223281703	7LG7	94.282	G/G	G/G	C/C	C/C	G/G	---	G/G	C/C	C/C	C/C	C/C	G/G	C/C	G/G	C/G	C/C	C/C	G/G	C/C	C/G	C/C	G/G	G/G	C/C	G/G	C/C	G/G	G/G	G/G	G/G	C/C	C/C	C/C	C/C	G/G	C/C	G/G	---	C/C	G/G	G/G	C/C	G/G	G/G	C/C	G/G	G/G
Chr7LG7_223939729	7LG7	94.63	T/T	T/T	C/C	C/C	T/T	---	T/T	T/T	C/C	C/C	C/C	T/T	C/C	T/T	T/C	C/C	C/C	T/T	C/C	T/C	C/C	T/T	T/T	C/C	T/T	C/C	T/T	T/T	T/T	T/T	C/C	C/C	C/C	C/C	T/T	C/C	T/T	T/C	C/C	T/T	T/T	C/C	T/T	T/T	C/C	T/T	T/T
Chr7LG7_226330729	7LG7	94.979	A/A	A/A	G/G	G/G	A/A	A/A	A/A	A/A	G/G	G/G	G/G	A/A	G/G	A/A	A/G	G/G	G/G	A/A	G/G	A/G	G/G	A/A	A/A	G/G	A/A	G/G	A/A	G/G	A/A	A/A	G/G	G/G	G/G	G/G	A/A	G/G	A/A	G/G	G/G	A/A	A/A	G/G	A/A	A/A	G/G	A/A	A/A
Chr7LG7_19844354	7LG7	95.616	T/T	T/T	C/C	C/C	T/T	T/T	T/T	T/T	C/C	T/C	C/C	T/T	C/C	T/T	T/C	C/C	C/C	T/T	C/C	T/T	C/C	T/T	T/T	T/C	T/T	C/C	T/C	T/C	T/T	T/T	C/C	C/C	C/C	C/C	T/T	C/C	T/T	T/C	C/C	T/T	T/T	C/C	T/T	T/C	C/C	T/T	T/T
Chr7LG7_319724005	7LG7	96.266	C/C	C/C	T/T	---	C/C	C/C	C/C	C/C	T/T	---	T/T	C/C	T/T	C/C	C/C	T/T	T/T	C/C	T/T	C/C	T/T	C/C	C/C	T/T	C/C	T/T	T/T	T/T	C/C	C/C	T/T	T/T	T/T	T/T	C/C	T/T	C/C	C/C	T/T	C/C	C/C	T/T	C/C	T/T	T/T	C/C	C/C
Chr7LG7_232719802	7LG7	96.911	G/G	G/G	T/T	T/T	G/G	---	G/G	G/G	T/T	T/T	T/T	G/G	T/T	G/G	T/G	T/T	T/T	G/G	T/T	G/G	T/T	G/G	G/G	T/T	G/G	T/T	T/T	T/T	G/G	G/G	T/T	T/T	T/T	T/T	G/G	T/T	G/G	T/T	T/T	G/G	G/G	T/T	G/G	T/T	T/T	G/G	G/G
Chr7LG7_321131244	7LG7	97.229	A/A	A/A	G/G	G/G	A/A	---	A/A	A/A	G/G	G/G	G/G	A/A	G/G	A/A	G/G	G/G	G/G	A/A	G/G	A/A	G/G	A/A	A/A	G/G	A/A	G/G	G/G	G/G	A/A	A/A	G/G	G/G	G/G	G/G	A/A	G/G	A/A	G/G	G/G	A/A	A/A	G/G	A/A	G/G	G/G	A/A	A/A
Chr7LG7_322472503	7LG7	98.197	A/A	A/A	G/G	G/G	A/A	---	A/A	A/A	G/G	G/G	G/G	A/A	G/G	A/A	G/G	G/G	G/G	A/A	G/G	A/A	G/G	A/A	A/A	G/G	A/A	G/G	G/G	G/G	A/A	A/A	G/G	G/G	G/G	G/G	A/A	G/G	A/A	A/A	G/G	A/A	A/A	G/G	A/A	G/G	G/G	A/A	A/A
Chr7LG7_235004322	7LG7	98.512	T/T	T/T	C/C	C/C	T/T	T/C	C/C	T/T	C/C	C/C	C/C	T/T	C/C	T/T	C/C	C/C	C/C	T/T	C/C	T/T	C/C	T/T	T/T	C/C	T/T	T/T	C/C	C/C	T/T	T/T	C/C	C/C	C/C	C/C	T/T	C/C	T/T	T/T	C/C	T/T	T/T	C/C	T/T	C/C	C/C	T/T	T/T
Chr7LG7_325313014	7LG7	98.826	A/A	A/A	T/T	T/T	A/A	A/A	T/T	A/A	T/T	T/T	T/T	A/A	T/T	A/A	T/T	T/T	T/T	A/A	T/T	A/A	T/T	A/A	A/A	T/T	A/A	A/A	T/T	T/T	A/A	A/A	T/T	T/T	T/T	T/T	A/A	T/T	A/A	A/A	T/T	A/A	A/A	T/T	A/A	T/T	T/T	A/A	A/A
Chr7LG7_325676589	7LG7	99.147	T/T	T/T	G/G	G/G	T/T	T/T	G/G	T/T	G/G	G/G	G/G	T/T	G/G	T/T	G/G	G/G	G/G	T/T	G/G	T/T	G/G	T/T	T/T	G/G	T/T	T/T	G/G	G/G	T/T	T/T	G/G	G/G	G/G	T/T	T/T	G/G	T/T	T/T	G/G	T/T	T/T	G/G	T/T	G/G	G/G	T/T	T/T
Chr7LG7_325897914	7LG7	99.467	G/G	G/G	C/G	C/C	G/G	C/G	C/C	G/G	C/C	C/C	C/C	G/G	C/C	G/G	C/C	C/C	C/C	G/G	C/C	C/G	C/C	G/G	G/G	C/C	G/G	G/G	C/C	C/C	G/G	G/G	C/C	C/C	C/C	G/G	C/C	C/C	G/G	G/G	C/C	G/G	G/G	C/C	G/G	C/C	C/C	G/G	G/G
Chr6LG2_265775462	6LG2	99.786	A/A	A/A	T/T	T/T	A/A	A/T	T/T	A/A	T/T	T/T	T/T	A/A	T/T	A/A	T/T	T/T	T/T	A/A	T/T	A/T	T/T	A/A	A/A	T/T	A/A	A/A	T/T	T/T	A/A	A/A	T/T	T/T	T/T	A/A	T/T	T/T	A/A	A/A	T/T	A/A	A/A	T/T	A/A	T/T	T/T	A/A	A/A
Chr7LG7_331188899	7LG7	100.106	G/G	G/G	T/T	T/T	G/G	G/G	T/T	T/T	T/T	T/T	T/T	G/G	T/T	G/G	T/T	T/T	T/T	G/G	T/T	T/G	T/T	G/G	G/G	T/T	G/G	G/G	T/T	T/T	G/G	G/G	T/T	T/T	T/T	G/G	T/T	T/T	G/G	G/G	T/T	G/G	G/G	T/T	G/G	T/T	T/T	G/G	G/G
Chr7LG7_328870020	7LG7	100.747	A/A	A/A	C/C	C/C	A/A	A/C	C/C	C/C	C/C	C/C	C/C	A/A	C/C	A/A	C/C	C/C	C/C	A/A	C/C	C/C	C/C	A/A	A/A	C/C	A/A	A/A	C/C	C/C	A/A	A/A	C/C	C/C	C/C	A/A	C/C	C/C	A/A	A/A	C/C	A/A	A/A	C/C	A/A	C/C	C/C	A/A	A/A
Chr7LG7_238597646	7LG7	101.388	G/G	T/G	T/T	T/T	G/G	G/G	T/T	T/T	T/T	T/T	---	G/G	T/T	G/G	T/T	T/T	---	G/G	T/T	T/G	T/G	G/G	G/G	T/T	G/G	G/G	T/T	T/T	G/G	G/G	T/T	T/T	T/T	G/G	T/T	T/T	G/G	G/G	T/T	G/G	G/G	T/T	G/G	T/T	T/T	G/G	G/G
Chr7LG7_341147668	7LG7	101.707	C/C	---	T/T	T/C	C/C	C/C	T/T	T/T	---	T/T	T/C	C/C	T/T	C/C	T/T	T/T	T/T	C/C	T/C	C/C	T/T	C/C	C/C	---	C/C	C/C	---	T/T	C/C	C/C	T/T	T/T	T/T	C/C	T/C	T/T	C/C	C/C	T/C	C/C	C/C	T/C	C/C	T/C	---	C/C	C/C
Chr7LG7_340786948	7LG7	102.023	A/A	T/T	T/T	T/T	A/A	A/A	T/T	T/T	T/T	T/T	T/T	A/A	T/T	A/A	T/T	T/T	T/T	A/A	T/T	A/T	T/T	A/A	A/A	T/T	A/A	A/A	T/T	T/T	A/A	A/A	T/T	T/T	T/T	A/A	T/T	T/T	A/A	A/A	T/T	A/A	A/A	T/T	A/A	T/T	T/T	A/A	A/A
Chr7LG7_340151460	7LG7	103.297	A/A	G/G	G/G	G/G	A/A	A/G	G/G	G/G	G/G	G/G	G/G	A/A	G/G	A/A	G/G	---	G/G	A/A	G/G	A/G	G/G	A/A	A/A	G/G	A/A	A/A	G/G	G/G	A/A	A/A	G/G	G/G	G/G	A/A	G/G	G/G	A/A	A/A	G/G	A/A	A/A	G/G	A/A	G/G	G/G	A/A	A/A
Chr7LG7_343351512	7LG7	104.631	T/T	C/C	C/C	C/C	T/T	---	C/C	C/C	C/C	C/C	C/C	T/T	C/C	T/T	C/C	C/C	C/C	T/T	C/C	T/C	C/C	T/T	T/T	C/C	T/T	T/T	C/C	C/C	T/T	T/T	C/C	C/C	C/C	T/T	C/C	C/C	T/T	T/T	C/C	T/T	T/T	C/C	C/C	C/C	C/C	T/T	T/T
Chr7LG7_346888659	7LG7	104.96	G/G	A/G	A/A	---	G/G	G/G	A/A	A/A	---	A/G	A/G	G/G	A/G	G/G	---	A/G	A/G	G/G	A/A	A/G	A/A	G/G	G/G	A/A	G/G	G/G	A/A	A/A	G/G	G/G	A/A	A/A	---	G/G	A/G	A/A	G/G	G/G	A/G	G/G	G/G	A/A	A/G	A/G	A/A	G/G	G/G
Chr7LG7_347049946	7LG7	105.271	G/G	---	A/A	A/A	G/G	G/G	A/A	A/A	---	A/A	A/A	G/G	A/A	G/G	A/A	A/A	A/A	G/G	A/A	A/G	A/A	G/G	G/G	A/A	G/G	G/G	A/A	A/A	G/G	G/G	A/A	A/A	A/A	G/G	A/A	---	G/G	G/G	A/A	G/G	G/G	A/A	A/G	A/A	A/A	G/G	G/G
Chr7LG7_433290731	7LG7	106.537	T/T	G/G	G/G	G/G	T/T	T/T	G/G	G/G	G/G	G/G	G/G	T/T	T/T	T/T	G/G	T/T	G/G	G/G	G/G	T/G	T/G	G/G	G/G	G/G	T/T	T/T	G/G	T/T	T/T	T/T	G/G	T/T	G/G	T/T	G/G	T/T	T/T	T/T	G/G	G/G	T/T	G/G	---	G/G	G/G	T/T	T/T
Chr7LG7_441692688	7LG7	107.474	G/G	T/T	T/T	T/T	G/G	G/G	T/T	T/T	T/T	T/T	T/T	G/G	G/G	G/G	T/T	G/G	T/T	T/T	T/T	G/G	T/T	T/T	T/T	T/T	G/G	G/G	T/T	G/G	G/G	G/G	T/T	G/G	T/T	G/G	T/T	G/G	G/G	G/G	T/T	T/T	G/G	T/T	T/G	T/T	T/T	G/G	G/G
Chr1LG6_211768487	1LG6	108.095	A/A	G/G	G/G	G/G	A/A	A/A	G/G	G/G	G/G	G/G	G/G	A/A	A/A	A/A	G/G	A/A	G/G	G/G	G/G	A/A	G/G	G/G	G/G	G/G	A/A	A/A	G/G	A/A	A/A	A/A	G/G	A/A	G/G	A/A	G/G	A/A	A/A	A/A	G/G	G/G	A/A	G/G	---	G/G	G/G	A/A	A/A
Chr7LG7_449301926	7LG7	108.424	G/G	---	A/A	---	G/G	G/G	A/A	A/A	A/A	A/A	A/A	G/G	G/G	G/G	A/A	G/G	A/A	A/A	G/G	---	A/A	A/A	A/A	A/A	G/G	G/G	A/A	G/G	G/G	G/G	A/A	G/G	A/A	G/G	A/A	G/G	G/G	G/G	A/A	A/G	G/G	A/A	A/A	A/A	A/A	G/G	G/G
Chr7LG7_468250017	7LG7	110.823	C/C	T/T	T/T	C/C	T/T	T/T	T/T	T/T	T/T	T/T	T/T	C/C	C/C	C/C	T/T	T/T	C/C	T/T	C/C	T/T	C/C	T/T	T/T	C/C	T/T	C/C	C/C	C/C	C/C	C/C	T/T	C/C	T/T	C/C	T/T	C/C	T/T	C/C	T/T	T/T	C/C	T/T	C/C	T/T	C/C	C/C	C/C
Sc01119_38295	scaffold01119	111.761	A/A	C/C	C/C	A/A	C/C	C/C	C/C	C/C	C/C	C/C	C/C	A/A	A/A	A/A	C/C	C/C	A/A	C/C	A/A	C/C	A/A	C/C	C/C	A/A	C/C	A/A	A/A	A/A	A/A	A/A	C/C	A/A	C/C	A/A	C/C	A/A	C/C	A/A	C/C	C/C	A/A	C/C	A/A	C/C	A/A	A/A	A/A
Chr7LG7_466015955	7LG7	112.104	G/G	T/T	T/T	G/G	T/T	T/T	T/T	T/T	T/T	T/T	T/T	G/G	G/G	G/G	T/T	T/T	G/G	T/T	G/G	T/T	G/G	T/T	T/T	G/G	T/T	G/G	G/G	G/G	G/G	G/G	T/T	G/G	T/T	G/G	T/T	G/G	T/T	G/G	T/T	T/T	G/G	T/T	G/G	T/T	G/G	G/G	G/G
Chr7LG7_468787777	7LG7	112.444	A/A	G/G	G/G	A/A	G/G	G/G	G/G	G/G	G/G	G/G	G/G	A/A	A/A	A/A	G/G	G/G	A/A	G/G	A/A	G/G	A/A	G/G	G/G	A/A	G/G	A/A	A/A	A/A	A/A	A/A	G/G	A/A	G/G	A/A	G/G	A/A	G/G	A/A	G/G	G/G	A/A	G/G	A/A	G/G	A/A	A/A	A/A
Chr7LG7_474933822	7LG7	114.007	A/A	A/A	A/A	G/G	A/A	A/A	A/A	A/A	A/A	A/A	A/A	G/G	G/G	G/G	A/A	A/A	G/G	A/A	G/G	A/G	G/G	G/G	A/A	G/G	G/G	G/G	G/G	G/G	G/G	A/A	A/A	G/G	A/A	G/G	G/G	G/G	A/A	G/G	A/A	G/G	G/G	A/A	G/G	A/A	G/G	G/G	G/G
Chr2LG1_217088328	2LG1	114.31	G/G	G/G	G/G	A/A	G/G	G/G	G/G	G/G	G/G	G/G	G/G	A/A	A/A	A/A	G/G	G/G	A/A	A/A	A/A	A/G	A/A	A/A	G/G	A/A	A/A	A/A	A/A	A/A	A/A	G/G	G/G	A/A	G/G	A/A	A/A	A/A	G/G	---	G/G	A/A	A/A	G/G	A/A	G/G	A/A	A/A	A/A
Chr7LG7_478613989	7LG7	115.545	G/G	G/G	G/G	A/A	G/G	G/G	G/G	G/G	G/G	G/G	G/G	A/A	A/A	A/A	G/G	G/G	A/A	A/A	A/A	A/A	A/A	A/A	G/G	A/A	A/A	A/A	A/A	A/A	A/A	G/G	G/G	A/A	G/G	A/A	A/A	A/A	G/G	A/A	G/G	A/A	A/A	G/G	A/A	G/G	A/A	A/A	A/A
[truncated: 123 more columns]

## Sheet: PR-30
Genetic linkage map of PR-31 (Ballet x Cameor; POP-4)
Linkage group	SNP	cM position
LG1	Chr2LG1_10160276	0
	Chr2LG1_11501069	3.83
	Chr2LG1_11432948	4.17
	Chr2LG1_10700630	4.51
	Chr2LG1_16186266	6.7
	Chr2LG1_58383793	33.78
	Chr2LG1_89976323	40.07
	Chr2LG1_100704244	40.41
	Chr2LG1_102709033	44.65
	Chr2LG1_120782687	46.54
	Chr2LG1_128966174	47.58
	Chr2LG1_131828605	47.89
	Chr2LG1_441512172	76.68
	Chr2LG1_236190754	77
	Chr2LG1_236994906	77.63
	Chr2LG1_237114410	78.89
	Chr2LG1_240040818	79.2
	Chr2LG1_244504703	80.48
	Chr2LG1_257246359	85.78
	Chr2LG1_258660485	86.11
	Chr2LG1_260361046	86.76
	Chr2LG1_260671339	87.08
	Chr2LG1_266115227	87.4
	Chr2LG1_267076305	87.72
	Chr2LG1_268797159	88.04
	Chr2LG1_269010324	88.69
	Chr2LG1_269497594	89.32
	Chr2LG1_358581424	98.59
	Chr2LG1_364656886	99.24
	Chr2LG1_388354479	102.32
	Chr2LG1_434940244	102.96
	Chr2LG1_433563605	103.28
LG2	Chr6LG2_9062592	0
	Chr6LG2_206685519	0.31
	Chr6LG2_18986525	0.63
	Chr6LG2_183838646	20.46
	Chr6LG2_208535796	36.72
	Chr6LG2_210988829	37.34
	Chr6LG2_215970617	37.98
	Chr6LG2_235019496	38.31
	Chr6LG2_218911925	38.64
	Chr6LG2_238361879	38.97
	Chr6LG2_239553196	39.67
	Chr6LG2_240319409	40.01
	Chr6LG2_487134010	40.71
	Chr6LG2_248175529	42.37
	Chr6LG2_249163159	43.02
	Chr6LG2_478394975	50.1
	Chr6LG2_311823107	50.43
	Chr6LG2_265894655	52.12
	Chr6LG2_269218392	52.77
	Chr6LG2_268742396	53.41
	Chr6LG2_269498228	54.06
	Chr6LG2_270077732	54.38
	Chr6LG2_270305379	54.7
	Chr6LG2_272827273	57.74
	Chr6LG2_276955867	58.06
	Chr6LG2_277158274	58.38
	Chr6LG2_449387655	59.02
	Chr6LG2_447086365	59.35
	Chr6LG2_279027710	59.67
	Chr6LG2_308738024	60
	Chr6LG2_309362933	60.32
	Chr6LG2_281414214	60.65
	Chr6LG2_282165983	61.31
	Chr6LG2_279434342	61.63
	Chr6LG2_275655842	61.95
	Chr6LG2_302158440	62.28
	Sc00006_78679	62.63
	Chr6LG2_189675347	63.34
	Chr6LG2_171001281	64.64
	Chr6LG2_164796157	65.61
	Chr6LG2_245301604	66.25
	Chr6LG2_162357209	67.55
	Chr6LG2_142934519	74.58
	Chr6LG2_329161413	74.91
	Chr6LG2_141030881	75.56
	Chr1LG6_33782049	75.92
	Chr6LG2_140109632	76.27
	Chr6LG2_333182751	77.25
	Chr6LG2_135178429	82.12
	Chr4LG4_175157649	84.07
	Chr6LG2_337731936	84.71
	Chr6LG2_127249956	85.03
	Chr6LG2_129233192	85.68
	Chr6LG2_347993270	86
	Chr6LG2_348485037	86.63
	Chr6LG2_124974402	87.26
	Chr6LG2_125004500	87.6
	Chr6LG2_125969699	87.94
	Chr6LG2_352638120	90.28
	Chr6LG2_124130670	91.25
	Chr6LG2_122589734	91.57
	Chr6LG2_121382272	92.21
	Chr6LG2_375246808	110.86
	Chr6LG2_69526322	111.49
	Chr6LG2_379704397	111.83
	Chr6LG2_380729163	112.16
	Chr6LG2_384829441	112.48
	Chr6LG2_68234147	112.8
	Chr6LG2_385808176	113.12
	Chr6LG2_389594909	118.74
	Chr6LG2_391522896	119.42
	Chr6LG2_54545781	120.17
	Chr6LG2_393286829	121.64
	Chr6LG2_398078641	123.6
	Chr6LG2_397970788	123.91
	Chr6LG2_398939818	124.22
	Chr6LG2_404709245	130.73
	Chr6LG2_415754108	131.37
	Chr6LG2_38470326	131.7
	Chr6LG2_406754028	132.35
	Chr6LG2_33073191	132.68
	Chr6LG2_416866698	134.15
LG3a	Chr5LG3_1669700	0
	Chr5LG3_1786356	0.96
	Chr5LG3_1902102	1.28
	Chr5LG3_3447691	1.6
	Sc03253_72384	2.26
	Chr5LG3_3257305	3.94
	Chr5LG3_362478	4.91
	Chr5LG3_10543909	5.89
	Chr5LG3_11627815	6.21
	Chr5LG3_11799090	6.85
	Chr5LG3_13973404	7.17
	Chr5LG3_15801855	7.82
	Chr5LG3_16630135	8.14
	Chr5LG3_19784184	8.46
	Chr5LG3_18273525	8.78
	Chr5LG3_22130427	9.1
	Chr5LG3_21809921	9.42
	Chr5LG3_23281626	9.74
	Chr5LG3_23897159	11.09
	Chr5LG3_27311212	11.73
	Chr5LG3_27374960	12.06
	Chr5LG3_30337875	14.41
	Chr5LG3_20645755	15.41
	Chr5LG3_32723811	15.75
	Chr5LG3_34138629	16.44
	Chr5LG3_34372632	16.8
LG3b	Chr5LG3_138833776	0
	Chr5LG3_95990630	6.08
	Chr5LG3_96635533	7.39
	Chr5LG3_99770531	7.74
	Chr5LG3_106315668	8.44
	Chr5LG3_124909658	12.24
	Chr5LG3_125721882	12.57
	Chr5LG3_125583081	12.91
	Chr5LG3_127489698	13.25
	Chr5LG3_147588124	20.65
	Chr5LG3_151997467	20.98
	Chr5LG3_173489623	27.64
LG3c	Sc01530_287480	0
	Sc00998_11884	0.38
	Chr5LG3_102066059	9.1
	Chr5LG3_104672809	9.48
	Sc02059_140462	22.38
	Sc00797_44275	31.11
LG3d	Chr5LG3_247944821	0
	Chr5LG3_251001377	0.32
	Chr5LG3_251993587	0.98
	Chr5LG3_252398448	1.65
	Chr5LG3_256494185	2.62
	Chr5LG3_254408272	2.93
	Chr5LG3_260232281	3.27
	Chr4LG4_441255316	3.6
	Chr5LG3_262339417	4.24
	Chr5LG3_266827256	4.56
	Chr5LG3_268801039	4.88
	Chr5LG3_271593824	5.2
	Chr5LG3_286253064	5.83
	Chr5LG3_286705208	6.15
	Chr5LG3_278082430	6.79
	Chr5LG3_301189764	8.1
	Chr5LG3_303358259	8.41
	Chr5LG3_314712101	8.72
	Chr5LG3_327438637	9.04
	Chr5LG3_329459793	9.39
	Chr5LG3_340293169	10.09
	Chr5LG3_325169921	10.73
	Chr5LG3_402084834	11.04
	Ssc8329_18213	11.38
	Sc01719_47201	11.72
	Chr1LG6_200504426	12.05
	Chr5LG3_386429176	12.4
	Chr5LG3_427795627	12.71
	Chr5LG3_430121811	13.03
	Chr5LG3_436702595	13.34
	Chr5LG3_442342025	13.98
	Chr5LG3_442052800	14.29
	Chr5LG3_439851658	14.6
	Chr5LG3_449181213	16.19
	Chr5LG3_462246878	16.81
	Chr5LG3_458280958	17.45
	Chr5LG3_463119331	17.77
	Chr5LG3_463190083	18.08
	Chr5LG3_464337467	18.4
	Chr5LG3_468839793	19.06
	Chr5LG3_472209862	19.71
	Chr5LG3_473678157	20.03
	Chr5LG3_473217073	20.67
	Chr5LG3_484085917	21.62
	Chr5LG3_486118188	22.25
	Chr5LG3_486350747	22.56
	Chr5LG3_490367459	24.17
	Chr5LG3_491007550	24.48
	Chr2LG1_438951686	24.79
	Chr5LG3_498806235	25.42
	Chr5LG3_502590002	25.73
	Chr5LG3_502015470	26.04
	Chr5LG3_503440174	26.35
	Chr5LG3_503667626	27.3
	Chr5LG3_508405840	28.92
	Chr5LG3_510082705	29.23
	Chr5LG3_511578766	29.55
	Chr5LG3_513981547	29.87
	Chr5LG3_514735645	30.18
	Chr5LG3_515562305	30.82
	Chr5LG3_515944963	31.47
	Chr5LG3_516876969	31.79
	Chr5LG3_521137681	32.1
	Chr5LG3_523044101	32.42
	Chr5LG3_526754048	33.06
	Chr5LG3_531375337	33.7
	Chr5LG3_536963656	34.02
	Chr5LG3_537661132	34.66
	Chr5LG3_538040482	35.31
	Chr5LG3_539943037	35.65
	Chr5LG3_541913762	36
	Chr5LG3_543521099	36.98
	Chr5LG3_542821518	37.63
	Chr5LG3_554218635	47.76
	Chr5LG3_562490849	54.36
	Chr5LG3_563044861	54.72
	Chr5LG3_564146399	55.04
	Chr5LG3_568387165	58.92
	Chr5LG3_569207229	59.25
	Chr5LG3_569649059	59.57
	Chr5LG3_569923430	59.89
	Chr5LG3_570321457	60.54
	Chr5LG3_570598891	60.85
	Chr5LG3_571252362	62.15
	Chr5LG3_576724583	63.17
	Chr5LG3_575249600	63.51
	Chr5LG3_575033879	63.84
	Chr5LG3_579054147	64.17
LG4a	Chr4LG4_762542	0
	Chr4LG4_1418703	0.33
	Sc00424_233073	0.65
	Sc03396_51254	1.29
	Chr4LG4_6150345	1.94
	Chr4LG4_103283030	2.59
	Chr4LG4_10058588	2.91
	Chr4LG4_10194498	3.26
	Chr4LG4_10946319	3.63
	Chr4LG4_10995716	3.99
	Chr4LG4_11969690	4.71
	Sc02524_27826	11.27
	Sc01046_130655	12.57
	Chr4LG4_14510894	13.53
	Chr4LG4_15347272	13.88
	Chr4LG4_15731177	14.59
	Ssc9363_161217	14.9
	Chr4LG4_17384497	17.57
	Chr4LG4_16795848	17.89
	Chr4LG4_17547587	18.85
	Chr4LG4_18687249	19.17
	Ssc2585_167173	19.5
	Chr4LG4_19505598	19.82
	Sc03029_43397	20.14
	Chr4LG4_20401611	20.45
	Chr4LG4_20060787	21.1
	Chr4LG4_22878172	21.43
	Chr4LG4_26762628	22.07
	Chr4LG4_26826592	22.39
	Chr4LG4_25222031	23.02
	Chr4LG4_26669560	23.34
	Chr4LG4_27865140	24.98
	Chr4LG4_28453856	25.3
	Chr4LG4_37254431	25.62
	Chr4LG4_52763142	26.28
	Chr4LG4_52560412	26.93
	Chr2LG1_362761007	27.89
	Chr4LG4_53258858	28.2
	Chr4LG4_54161919	29.85
	Chr4LG4_58837663	30.83
	Chr4LG4_57896862	31.15
	Chr4LG4_64928854	32.14
	Chr4LG4_71522205	32.47
	Chr4LG4_70796355	33.49
	Sc02341_6036	34.49
	Chr4LG4_75413632	35.14
	Chr4LG4_76103011	35.47
	Chr4LG4_79068166	35.8
	Chr4LG4_82454920	36.79
	Chr4LG4_85673735	37.44
	Chr4LG4_88959051	37.76
	Chr4LG4_89687173	38.74
	Chr4LG4_93048824	39.72
	Chr4LG4_94063219	40.05
	Chr4LG4_95160778	40.7
	Chr4LG4_95181884	44.28
	Chr4LG4_98530230	44.61
	Chr4LG4_110420167	45.26
	Chr4LG4_104644363	46.59
	Chr2LG1_149656073	46.92
	Chr4LG4_102764015	47.59
	Chr4LG4_111613157	47.92
	Chr4LG4_112409537	48.25
	Chr4LG4_114283824	48.57
	Chr4LG4_114496373	49.96
	Chr4LG4_119152286	50.64
	Chr4LG4_130468413	50.97
	Chr4LG4_130776305	51.31
	Chr4LG4_132356516	51.66
	Chr4LG4_132344445	52
	Chr4LG4_134303220	53.02
	Chr4LG4_136916339	53.7
	Chr4LG4_136357512	54.03
	Chr4LG4_138903411	55.76
	Chr4LG4_146637508	56.43
	Sc03161_14524	58.18
	Chr2LG1_39366491	58.51
	Chr4LG4_152649930	58.84
	Chr4LG4_155618436	59.17
	Chr4LG4_152876754	59.84
	Chr4LG4_157537260	60.17
	Chr4LG4_157896319	60.53
	Chr4LG4_158451252	60.89
	Chr4LG4_162439122	61.55
	Chr4LG4_165761531	61.88
	Chr4LG4_164472265	62.21
	Chr4LG4_167721377	62.54
	Chr4LG4_175709222	69.85
	Chr4LG4_173155801	76.42
	Chr4LG4_175443698	76.74
	Chr4LG4_176223696	77.07
	Chr4LG4_180272886	77.39
	Chr4LG4_183312172	77.71
	Chr4LG4_189276420	78.7
	Chr4LG4_190945832	80.72
	Chr4LG4_194550701	81.05
	Chr4LG4_194378559	82.35
	Chr4LG4_193670395	82.68
	Chr4LG4_193669223	83
	Sc01240_388489	83.33
	Chr4LG4_194902128	83.98
	Chr4LG4_194053035	84.65
	Chr4LG4_195549704	84.98
	Chr4LG4_196499607	85.33
	Chr4LG4_205227339	85.69
	Chr4LG4_205934654	86.08
	Chr4LG4_205515798	86.44
	Chr4LG4_206705452	87.75
	Chr4LG4_207614944	89.39
	Chr4LG4_209678210	89.71
	Chr4LG4_229336100	90.03
	Chr4LG4_233423219	90.69
	Chr4LG4_110143573	91.01
	Chr4LG4_244379998	91.34
	Chr4LG4_176540700	91.67
	Chr4LG4_278365818	92.32
	Chr4LG4_381319718	92.64
	Chr4LG4_281592503	94.99
	Chr1LG6_142739061	95.63
	Chr4LG4_188348963	96.94
	Chr4LG4_287277057	97.26
LG4b	Chr4LG4_392837977	0
	Chr4LG4_285140945	0.33
	Chr4LG4_289546033	1.61
	Chr4LG4_293440043	2.56
	Chr4LG4_398423453	3.92
	Chr4LG4_294875174	4.26
	Chr4LG4_296041971	5.62
	Chr4LG4_297761149	5.95
	Chr4LG4_298482927	6.27
	Chr4LG4_298408929	6.62
	Chr4LG4_299624614	6.99
	Chr4LG4_298797638	7.99
	Chr4LG4_414102606	8.31
	Chr4LG4_301811518	8.94
	Chr4LG4_302674011	9.26
	Chr4LG4_305099926	9.6
	Chr4LG4_422040975	10.31
	Chr4LG4_305212336	10.66
	Chr4LG4_305404527	11.32
	Chr4LG4_307693796	11.65
	Chr4LG4_308685806	11.97
	Chr4LG4_308717065	12.28
	Chr4LG4_310651488	12.92
	Chr4LG4_310669441	13.26
	Chr4LG4_311754500	13.6
	Chr4LG4_312449093	14.31
	Chr4LG4_313116952	14.66
	Chr4LG4_315978177	15.3
	Sc02659_148875	15.95
	Chr4LG4_320497212	16.92
	Chr4LG4_321316044	17.23
	Chr4LG4_321540707	17.58
	Chr4LG4_322163984	17.94
	Chr4LG4_323024435	19.6
	Chr4LG4_322740004	20.89
	Chr4LG4_323165181	22.18
	Chr4LG4_326242517	22.81
	Chr4LG4_326487481	23.13
	Chr4LG4_374506332	23.79
	Chr4LG4_362931822	24.13
	Chr4LG4_374473511	24.8
	Chr4LG4_374619704	25.11
	Chr4LG4_367060457	25.43
	Chr4LG4_376093221	25.75
	Chr4LG4_376271365	26.08
	Chr4LG4_381585750	26.41
	Chr4LG4_410673320	26.72
	Chr4LG4_389591142	27.67
	Chr4LG4_396654439	27.99
	Chr4LG4_396799376	28.62
	Chr4LG4_402306854	28.93
	Chr4LG4_402487311	29.89
	Chr4LG4_404852374	30.2
	Chr4LG4_440818342	30.52
	Chr4LG4_405697916	30.83
	Sc03631_66237	31.46
	Chr4LG4_418218233	31.8
	Chr4LG4_418370684	32.49
	Chr4LG4_418800631	32.8
	Chr4LG4_418833042	34.22
	Chr4LG4_418899168	35.28
	Chr4LG4_430526733	35.6
	Chr4LG4_442123127	35.93
	Chr4LG4_443158917	36.57
	Chr4LG4_419276289	36.89
	Chr4LG4_420504010	37.2
	Chr4LG4_421238773	37.84
	Chr4LG4_443975127	38.15
	Chr4LG4_445331271	38.47
	Chr4LG4_446167144	38.79
	Chr4LG4_445679927	39.11
LG5	Chr3LG5_160524990	0
	Sc00668_57125	0.74
	Chr3LG5_171351371	6.74
	Chr3LG5_173030489	7.06
	Chr3LG5_174063055	7.38
	Chr3LG5_333293306	7.73
	Chr3LG5_180645603	8.42
	Chr3LG5_185134039	8.74
	Chr3LG5_185020155	9.05
	Chr3LG5_186505598	9.37
	Chr3LG5_185789595	9.69
	Chr3LG5_333806817	10.01
	Chr3LG5_191306603	11.37
	Chr3LG5_195016550	11.71
	Chr3LG5_195997489	12.04
	Chr3LG5_197202364	12.71
	Chr3LG5_196154724	13.03
	Chr3LG5_203535938	15.35
	Chr3LG5_219965621	21.77
	Chr3LG5_223958349	22.43
	Chr3LG5_230570342	22.75
	Chr3LG5_346876228	23.7
	Chr3LG5_217442503	24.98
	Chr3LG5_217133255	26.31
	Chr3LG5_215283361	27.69
	Chr3LG5_208474086	28.43
	Chr3LG5_200888391	31.42
	Chr3LG5_315411457	38.15
	Chr3LG5_211527858	42.3
	Chr3LG5_213530087	42.93
	Chr3LG5_218693232	44.2
	Chr3LG5_220469876	45.56
	Chr3LG5_346904670	45.9
	Chr3LG5_224191159	46.53
	Chr3LG5_229186117	46.85
	Chr3LG5_226084979	48.14
	Chr3LG5_280189429	48.49
	Sc01042_80708	48.84
	Chr3LG5_302688717	49.51
	Chr3LG5_298107573	49.85
	Chr3LG5_300073913	50.17
	Chr3LG5_279325479	50.48
	Chr3LG5_302365139	50.8
	Chr3LG5_302276445	51.76
	Chr3LG5_278634835	54.43
	Chr3LG5_304320864	54.77
	Chr3LG5_302890268	55.11
	Chr3LG5_311971916	55.77
	Chr3LG5_313113813	56.41
	Chr3LG5_273336443	57.06
	Chr3LG5_314236105	57.39
	Chr3LG5_327397641	58.38
	Chr3LG5_269557030	59.04
	Chr3LG5_269155492	59.36
	Chr3LG5_267673000	59.68
	Chr3LG5_260137217	60.34
	Chr3LG5_339480186	60.66
	Chr3LG5_256762666	63.35
	Chr3LG5_342928640	64.66
	Chr3LG5_251235819	69.53
	Chr3LG5_248909878	70.19
	Chr3LG5_348429065	70.51
	Chr3LG5_247199672	70.83
	Chr3LG5_242254878	71.48
	Chr3LG5_240038248	71.8
	Chr3LG5_242170206	72.47
	Chr3LG5_236405519	73.14
	Chr3LG5_354433811	73.46
	Chr3LG5_236004028	73.78
	Chr3LG5_354840954	74.1
	Chr3LG5_233290854	74.42
	Chr3LG5_222699790	74.74
	Chr3LG5_168569974	76.71
	Chr3LG5_393455966	77.02
	Chr3LG5_33138575	77.97
	Chr3LG5_32086959	78.6
	Chr3LG5_405945495	78.91
	Chr3LG5_22055948	79.23
	Chr3LG5_21528447	79.59
	Chr3LG5_16638426	79.95
	Chr3LG5_14334608	80.61
	Chr3LG5_13646657	80.93
	Chr3LG5_407253849	81.26
	Chr3LG5_418863801	81.89
	Chr3LG5_422327720	82.51
	Chr3LG5_418623557	83.17
	Chr3LG5_393001235	95.05
	Ssc3870_228786	95.73
	Chr3LG5_388179767	96.07
	Sc02637_157298	96.74
	Chr3LG5_448331406	98.58
	Chr3LG5_379126190	98.94
	Chr3LG5_437233502	101.29
	Chr3LG5_1347570	101.61
	Chr3LG5_455814220	102.57
	Chr3LG5_455088536	103.88
	Chr3LG5_459396571	105.57
	Chr3LG5_455517422	108.33
	Chr3LG5_448969127	108.98
	Chr3LG5_436109557	111.63
LG6a	Chr1LG6_11202743	0
	Chr1LG6_112302	0.94
	Chr1LG6_10762616	1.26
	Chr1LG6_10176653	1.89
	Chr1LG6_751343	2.83
	Chr1LG6_12694584	4.12
	Chr1LG6_3139667	4.43
	Chr1LG6_14128039	4.74
	Chr1LG6_15222125	5.76
	Chr1LG6_17697315	6.85
	Chr1LG6_14779206	7.2
	Chr1LG6_17496651	7.54
	Chr1LG6_29367411	17.16
	Chr1LG6_31773108	17.48
	Sc02368_72621	19.09
	Chr1LG6_30580400	19.42
	Chr1LG6_34103426	20.07
	Chr1LG6_37887154	20.38
	Chr1LG6_37480866	21.01
	Chr1LG6_39196604	22.73
	Chr1LG6_49503941	23.08
	Chr1LG6_59577487	24.95
	Chr1LG6_58327550	26.14
LG6b	Chr1LG6_341547852	0
	Chr1LG6_340184984	0.34
	Chr1LG6_343348301	1.84
	Chr1LG6_345917659	3.06
	Chr1LG6_349014158	3.42
	Sc04827_19954	4.37
	Chr1LG6_356804155	10.26
	Chr1LG6_356380456	10.57
	Chr1LG6_357837276	11.84
	Chr1LG6_358037194	12.15
	Chr1LG6_359973652	12.46
	Chr1LG6_360703165	12.8
	Chr1LG6_361556862	13.13
	Chr1LG6_361957544	13.45
	Chr1LG6_362247406	14.09
	Chr1LG6_362287326	14.41
	Chr1LG6_362943798	14.75
	Chr1LG6_363595938	15.09
	Chr1LG6_364476926	15.74
	Chr1LG6_368725978	19.56
	Chr1LG6_368978774	19.88
	Chr1LG6_371986029	20.52
	Chr1LG6_368284655	21.16
LG7	Chr7LG7_22346186	0
	Chr7LG7_22565927	0.33
	Chr7LG7_16242368	1.27
	Chr7LG7_14112035	1.88
	Chr7LG7_13140288	2.5
	Chr7LG7_12066628	2.81
	Chr7LG7_8525340	6.74
	Chr7LG7_7046517	7.07
	Chr7LG7_1918155	7.39
	Chr7LG7_527888	8.03
	Chr7LG7_10763562	8.68
	Chr7LG7_20869274	12.4
	Chr7LG7_20478350	13.03
	Chr7LG7_23210225	14.32
	Chr7LG7_24387960	20.73
	Chr7LG7_25170489	21.05
	Chr7LG7_26310963	21.67
	Chr7LG7_28963388	21.98
	Chr7LG7_31805980	32.46
	Chr7LG7_32469371	34.96
	Chr7LG7_34256422	35.61
	Chr7LG7_35776605	35.94
	Chr7LG7_37239885	46.17
	Chr7LG7_37003730	46.98
	Chr7LG7_41236828	48.07
	Chr7LG7_45772008	48.73
	Chr7LG7_52410125	49.06
	Chr7LG7_48034704	49.43
	Chr7LG7_51610963	49.8
	Chr7LG7_54975203	50.13
	Chr7LG7_55740063	50.45
	Chr7LG7_56433971	50.76
	Chr7LG7_58278593	51.09
	Chr7LG7_62960626	52.07
	Chr7LG7_63862019	52.69
	Chr7LG7_66803928	53
	Chr7LG7_67996138	53.64
	Chr7LG7_68861581	54.58
	Chr7LG7_68921512	54.89
	Chr7LG7_69229639	55.26
	Chr7LG7_66694171	55.66
	Chr7LG7_73687246	56.01
	Chr7LG7_74907709	56.33
	Chr7LG7_78523875	57.3
	Chr7LG7_84346201	57.94
	Chr7LG7_85257049	58.26
	Chr7LG7_89998209	58.89
	Chr7LG7_118193546	59.21
	Chr7LG7_110465139	59.88
	Chr7LG7_120343438	60.55
	Chr7LG7_121254799	60.87
	Chr7LG7_125079778	61.51
	Chr7LG7_125673325	61.83
	Chr7LG7_128038531	62.15
	Chr7LG7_132516537	63.44
	Chr7LG7_130953505	63.76
	Chr7LG7_133949107	64.4
	Chr7LG7_139063478	66.05
	Chr7LG7_138287108	66.37
	Chr7LG7_138631071	67.03
	Chr7LG7_144384318	67.35
	Chr7LG7_143894247	67.99
	Chr7LG7_149263265	68.31
	Chr7LG7_153685969	69.29
	Chr7LG7_151084889	70.27
	Chr7LG7_153687060	70.92
	Chr7LG7_153080101	71.57
	Chr7LG7_159889952	72.87
	Chr7LG7_160339278	73.56
	Chr7LG7_170140714	74.94
	Chr7LG7_164202046	75.25
	Chr7LG7_165855078	75.58
	Chr7LG7_168723435	76.31
	Chr7LG7_171811880	77.03
	Chr7LG7_172641636	77.65
	Chr7LG7_176570235	77.97
	Chr7LG7_178028783	78.28
	Chr7LG7_178912433	78.6
	Chr7LG7_179651573	78.92
	Chr6LG2_30482145	79.23
	Chr7LG7_185636896	79.55
	Chr7LG7_185750978	80.18
	Chr7LG7_195835635	80.82
	Chr7LG7_196460121	81.45
	Chr7LG7_200181988	81.77
	Chr7LG7_201340839	82.39
	Chr6LG2_248344245	82.73
	Chr7LG7_214163507	83.07
	Chr7LG7_197680642	91.55
	Chr7LG7_221032337	92.64
	Chr7LG7_221539716	92.99
	Chr7LG7_223281703	94.28
	Chr7LG7_223939729	94.63
	Chr7LG7_226330729	94.98
	Chr7LG7_19844354	95.62
	Chr7LG7_319724005	96.27
	Chr7LG7_232719802	96.91
	Chr7LG7_321131244	97.23
	Chr7LG7_322472503	98.2
	Chr7LG7_235004322	98.51
	Chr7LG7_325313014	98.83
	Chr7LG7_325676589	99.15
	Chr7LG7_325897914	99.47
	Chr6LG2_265775462	99.79
	Chr7LG7_331188899	100.11
	Chr7LG7_328870020	100.75
	Chr7LG7_238597646	101.39
	Chr7LG7_341147668	101.71
	Chr7LG7_340786948	102.02
	Chr7LG7_340151460	103.3
	Chr7LG7_343351512	104.63
	Chr7LG7_346888659	104.96
	Chr7LG7_347049946	105.27
	Chr7LG7_433290731	106.54
	Chr7LG7_441692688	107.47
	Chr1LG6_211768487	108.1
	Chr7LG7_449301926	108.42
	Chr7LG7_468250017	110.82
	Sc01119_38295	111.76
	Chr7LG7_466015955	112.1
	Chr7LG7_468787777	112.44
	Chr7LG7_474933822	114.01
	Chr2LG1_217088328	114.31
	Chr7LG7_478613989	115.55

## Sheet: PR-31
Genetic linkage map of PR-31 (Ballet x Cameor; POP-4)
Linkage group	SNP	cM position
LG1	Chr2LG1_1609880	0
	Chr2LG1_2185240	0.5
	Chr2LG1_4354242	1
	Chr2LG1_4890203	1.4
	Chr2LG1_5267622	1.7
	Chr2LG1_5578228	1.9
	Chr2LG1_5776307	2.1
	Chr2LG1_7367351	2.4
	PsCam012257_8340_326	2.7
	Chr2LG1_8099372	3.1
	Chr2LG1_8506247	3.7
	Chr2LG1_9082046	4
	PsCam045085_28810_1649	4.2
	Chr2LG1_10391302	5
	Chr2LG1_14940515	6.1
	Chr2LG1_15003653	6.2
	Chr2LG1_16458633	6.9
	Chr2LG1_16469329	7
	Chr2LG1_16920334	7.6
	Chr2LG1_17715687	8
	Chr2LG1_17938706	8.1
	Chr2LG1_19206762	8.7
	Chr2LG1_20958459	9.3
	Chr2LG1_24785378	16
	Chr2LG1_30109432	17.3
	Chr2LG1_28665175	17.4
	Chr2LG1_30062192	17.8
	Chr2LG1_28972814	18.1
	ACCox	18.2
	Chr2LG1_31960181	18.8
	Chr2LG1_32068142	19.1
	Chr2LG1_44816295	20.7
	Chr2LG1_47351377	21.1
	Chr2LG1_47292343	21.3
	Chr2LG1_48003028	21.9
	Chr2LG1_50557105	22.6
	Chr2LG1_52425847	23.7
	Chr2LG1_66163900	25.1
	Chr2LG1_66790756	25.8
	Chr2LG1_66957588	25.9
	Chr2LG1_67373343	27.7
	Chr2LG1_68801570	28.4
	Chr2LG1_74567716	28.8
	Chr2LG1_75216597	29.4
	Chr2LG1_77572780	30.2
	Chr2LG1_80238513	30.5
	Chr2LG1_79641708	30.6
	Chr2LG1_82904321	30.9
	Chr2LG1_83593311	31.2
	Chr2LG1_83694708	31.4
	Chr2LG1_82513689	31.5
	Chr2LG1_88467750	31.8
	Chr2LG1_89490125	32.5
	Chr2LG1_90167795	33.5
	Chr2LG1_94840073	34
	Chr2LG1_96244758	34.9
	Chr2LG1_96870486	35.2
	Chr2LG1_99120869	35.5
	Chr2LG1_103316839	35.9
	Chr2LG1_109977140	37.9
	Chr2LG1_110574281	38
	Chr2LG1_114098554	38.4
	Chr2LG1_112786053	38.8
	Chr2LG1_115435147	39.2
	Chr2LG1_125185833	40.6
	Chr2LG1_128247574	40.9
	Chr2LG1_131049970	41.2
	AA155	42.2
	Chr2LG1_144229986	43
	AD147	43.7
	PSU81288	44.2
	Chr2LG1_169108112	45
	AB119	45.4
	Chr2LG1_270581946	45.5
	Chr2LG1_272731747	45.8
	Chr2LG1_274490274	46.2
	Chr2LG1_256109707	46.5
	Chr2LG1_278164647	46.6
	Chr2LG1_282212026	47.3
	Chr2LG1_295345472	47.4
	Chr2LG1_293025780	47.8
	Sc00754_258619	48.6
	Chr2LG1_302075753	49.4
	Chr2LG1_305060191	50.1
	Chr2LG1_311537882	50.4
	Chr2LG1_312233556	50.5
	Chr2LG1_325796409	50.8
	Chr2LG1_329440323	51.5
	Chr2LG1_333867663	52.1
	Chr2LG1_335667917	52.4
	Chr2LG1_335856533	52.7
	Chr2LG1_337014833	53
	Chr2LG1_337064601	53.1
	Chr2LG1_340253993	53.4
	Chr2LG1_346530661	53.8
	Chr2LG1_353598259	54.2
	Chr2LG1_354325305	54.7
	Chr2LG1_356014962	55
	Chr2LG1_362218037	55.9
	Chr2LG1_362633246	56.6
	Chr2LG1_362633902	56.7
	Chr2LG1_362742915	57.4
	Chr2LG1_363887031	57.8
	Chr2LG1_363885584	57.9
	Chr2LG1_365153307	58.2
	Chr2LG1_363708344	58.3
	Chr2LG1_366878079	58.7
	AB28	59.1
	Chr2LG1_368128477	59.6
	Chr2LG1_368240907	60.5
	Chr2LG1_370907410	61.2
	Chr2LG1_372867782	61.6
	Chr2LG1_374050969	62
	PsCam004655_3497_2967	62.1
	PsCam042689_26738_238	62.4
	Chr2LG1_375786487	62.8
	Chr2LG1_381171454	64.5
	Chr2LG1_382433714	65
	Chr2LG1_382214629	65.3
	FerN1	65.8
	Chr2LG1_385727971	66.8
	Chr2LG1_385842045	67.2
	Chr2LG1_386250120	67.9
	Chr2LG1_386416650	68.3
	Chr2LG1_388383018	70
	Chr2LG1_389041624	70.3
	AB56_1	70.6
	Chr2LG1_390040130	70.9
	Chr2LG1_390066624	71.2
	Chr2LG1_391612193	72.2
	Chr2LG1_390576093	72.6
	Chr2LG1_391986419	72.7
	Chr2LG1_393118055	73.1
	D21	74.1
	Chr2LG1_398509124	74.5
	Chr2LG1_398462639	74.6
	Chr2LG1_399372721	75
	Chr2LG1_400029478	75.1
	Chr2LG1_400397850	75.3
	Chr2LG1_400580254	75.4
	Chr2LG1_402489191	75.7
	Chr2LG1_403277933	75.8
	Chr2LG1_405378276	75.9
	Chr2LG1_402928737	76.2
	Chr2LG1_419531282	77.9
	Phos4kin	78.1
	Chr2LG1_406148594	78.4
	Chr2LG1_406160271	78.6
	Chr2LG1_406598843	78.7
	Chr2LG1_406798255	78.8
	Chr2LG1_414669679	78.9
	Chr2LG1_408279918	79.1
	Chr2LG1_408368538	79.2
	Chr2LG1_408288857	79.6
	Chr2LG1_409150200	79.7
	Chr2LG1_409401282	80.1
	Chr2LG1_409730788	80.4
	Chr2LG1_411679431	80.5
	Chr2LG1_411681539	80.6
	Chr2LG1_412501342	80.7
	Chr2LG1_411784316	80.8
	Af	81
	Chr2LG1_412805775	81.1
	Chr2LG1_414566972	81.2
	PsCam003933_2998_384	81.3
	Chr2LG1_419557580	81.8
	Chr2LG1_419560368	81.9
	Chr2LG1_409462314	87.8
LG2	Chr6LG2_1122573	0
	Chr6LG2_14168	1.3
	PsCam046130_29653_1068	1.5
	PsCam010407_6997_110	1.6
	PsCam005806_4363_341	1.7
	Chr6LG2_1431477	1.8
	Chr6LG2_852865	2.2
	PsCam050840_33399_250	2.5
	PsCam049258_31897_88	2.6
	PsCam000458_400_3534	2.9
	Chr6LG2_7494792	3.2
	PsCam059018_39303_187	3.3
	Chr6LG2_6257803	3.6
	Chr6LG2_26451119	3.9
	Chr6LG2_26405174	4
	Chr6LG2_7922919	4.3
	PsCam037438_22520_132	4.7
	Sc06365_3915	5
	Sc05857_15139	5.5
	PsCam034432_19824_983	6.1
	Chr6LG2_8789914	6.5
	Chr6LG2_9316651	6.6
	PsCam019548_11401_368	6.9
	Chr6LG2_10058799	7.3
	Gibbi	7.4
	PsCam025575_14664_1934	8.3
	Chr6LG2_11628375	8.7
	Chr6LG2_13531230	9.4
	PsCam010718_7208_3315	10.3
	Chr6LG2_13968734	10.9
	AA473	14.2
	Chr6LG2_16172850	14.6
	PsCam000938_797_1705	14.7
	Chr6LG2_16499625	15
	PsCam050355_32942_1134	16.1
	Chr6LG2_22451121	19.1
	Chr6LG2_22283339	19.4
	Chr6LG2_21841198	20.1
	Chr6LG2_22790605	20.5
	Chr6LG2_23063130	20.6
	Chr6LG2_23351040	20.7
	Chr6LG2_23268030	20.9
	PsCam039083_24062_477	21.3
	PsCam026752_15503_1901	22.1
	PsCam045277_28971_121	22.4
	Chr6LG2_26255304	23.6
	Sc00839_7515	23.8
	Chr6LG2_26828595	24.1
	PsCam014081_9600_50	24.4
	Chr6LG2_27533748	25.1
	Chr6LG2_28470286	25.4
	AA332	25.5
	Chr6LG2_30299667	25.7
	PsCam058207_38697_351	26.4
	Chr6LG2_33545606	27.5
	AA18	28
	Chr6LG2_31273913	28.4
	Chr6LG2_34334106	28.8
	Chr6LG2_34940551	29.1
	PsCam031145_18346_1048	29.5
	Chr6LG2_36411898	29.6
	PsCam038414_23450_429	29.9
	Sc03407_26414	30.3
	Chr6LG2_37960386	30.8
	Chr6LG2_38188385	31.5
	Chr6LG2_38979836	32.4
	Dioxase	32.8
	Chr6LG2_40995396	33.2
	Chr6LG2_42776666	33.6
	AB109	34.1
	AB72	34.2
	Chr6LG2_47709334	34.7
	Chr6LG2_47960086	35
	Chr6LG2_48814678	35.1
	Chr6LG2_50976606	35.2
	Chr6LG2_51459877	36.1
	PsCam036546_21681_739	36.5
	Dof7	37.2
	PsCam002692_2141_647	38
	PsCam034206_19662_1791	38.1
	Chr6LG2_56646163	38.4
	Chr6LG2_59358165	38.9
	Chr6LG2_57142494	39
	Chr6LG2_57632905	39.1
	Chr6LG2_58048892	39.2
	Chr6LG2_58955834	39.3
	Chr6LG2_56968454	39.4
	Chr6LG2_65909284	43.2
	PsCam001585_1313_59	43.6
	Chr6LG2_69971193	44.1
	AA372_1	44.5
	AB33	52.3
	Chr6LG2_109241711	52.4
	Chr6LG2_147303515	52.8
	Chr6LG2_250433141	53.2
	PsCam000300_264_1833	53.6
	Chr6LG2_156845884	53.9
	Chr6LG2_156988006	54.1
	Chr6LG2_158103213	54.2
	PsCam000184_160_1618	54.9
	Chr6LG2_163275600	55.4
	PsCam012060_8218_982	56.3
	PsCam000406_357_598	56.8
	Chr6LG2_166113140	56.9
	PsCam023085_12985_1106	57.2
	PsCam034747_20111_731	57.4
	Chr6LG2_169432798	57.8
	Chr6LG2_171896410	59.4
	PsCam033751_19294_76	60.4
	Chr6LG2_174806802	61.1
	Chr6LG2_174060533	61.2
	Chr1LG6_33787963	61.5
	PsCam001757_1445_934	61.7
	Chr6LG2_184952144	61.8
	Chr6LG2_186023850	62.7
	PsCam013078_8852_1306	63.9
	PsCam058658_39033_508	64.4
	Chr6LG2_276774871	65.2
	Chr6LG2_201322158	65.5
	Chr6LG2_206890250	66.1
	Chr6LG2_245174392	66.6
	Chr6LG2_285150953	67.1
	Chr6LG2_288138209	67.6
	PsCam003182_2480_492	67.7
	PsCam001783_1464_102	70.9
	PsCam004752_3579_2917	74.6
	Chr6LG2_306397232	76.1
	Chr6LG2_306429739	76.7
	PsCam000097_83_492	79
	PsCam038900_23897_557	79.3
	PsCam038333_23371_346	79.4
	PsCam034857_20211_2075	79.8
	Chr6LG2_323111216	80.9
	Chr6LG2_323568381	81
	Chr6LG2_325519122	81.4
	Chr6LG2_327349074	81.7
	Chr6LG2_326711706	81.8
	Chr6LG2_329127197	82.1
	PsCam009620_6419_750	82.2
	Chr6LG2_330533806	82.3
	PsCam024867_14153_1607	84.7
	PsCam045681_29316_970	84.9
	Chr6LG2_339484621	85.2
	Chr6LG2_342969793	88.4
	Chr6LG2_343785922	88.5
	Chr6LG2_347620015	89
	Chr6LG2_351173873	89.2
	Chr6LG2_347726980	89.4
	PsCam026593_15392_2204	90
	Chr6LG2_357659910	91.4
	Chr6LG2_363612699	92
	PsCam009056_6186_116	92.4
	PsCam028121_16591_329	92.5
	PsCam005201_3941_1272	92.9
	PsCam001505_1253_1845	93.3
	Chr6LG2_374343587	94.2
	Chr6LG2_373151757	94.6
	Chr6LG2_374781421	95.1
	Chr6LG2_375399648	95.7
	Sut1	95.9
	PsCam022534_12659_309	96
	Chr6LG2_382626618	96.3
	Gigantea	96.7
	AB149	99.3
	Chr6LG2_413053063	111.2
	Chr6LG2_415406174	112.5
	Chr6LG2_441311994	124.4
	PsCam001870_1530_911	124.9
	Chr6LG2_468916648	130.6
	PsCam000267_234_1211	131
	QTLs
	SPC-Ps-2.1	51.9
	GY-Ps-2.1	43.2
	PH-Ps-2.1	47.2
	DTM-Ps-2.1	43.2
	SSC-Ps-2.1	44.2
LG3	Chr5LG3_3257305	0
	Chr5LG3_5179882	1.1
	Chr5LG3_34479171	14.6
	Chr5LG3_25151113	14.7
	Chr5LG3_23456038	14.8
	Sc00471_433693	14.9
	Chr5LG3_30338527	15
	OPT	15.1
	Chr5LG3_36775526	16.1
	Chr5LG3_35143197	16.6
	Chr5LG3_38672200	16.7
	Chr5LG3_34524529	17.2
	Chr5LG3_39888915	17.8
	Chr5LG3_39507275	17.9
	Chr5LG3_41229603	18.3
	Chr5LG3_41299172	18.4
	Chr5LG3_41138668	18.6
	Chr5LG3_44498583	18.8
	Chr5LG3_44497839	18.9
	Chr5LG3_41521166	19
	Chr5LG3_44722864	19.1
	Sc02458_49957	19.2
	AAT1	19.5
	Chr5LG3_45063727	19.9
	Chr5LG3_45624693	21
	Sc00709_40155	21.1
	Chr5LG3_47602063	21.6
	Chr5LG3_46240745	21.8
	Sc01809_27674	21.9
	AB104_2	22.1
	Chr5LG3_48353179	22.2
	Chr5LG3_48539178	22.3
	Chr5LG3_50690514	23
	Chr5LG3_81036828	45.1
	Chr5LG3_83086224	46
	Chr5LG3_84202002	46.7
	Chr5LG3_86107667	47
	Chr5LG3_92140688	49.5
	Chr5LG3_94296872	49.9
	Clp	50.4
	Chr5LG3_96729580	50.8
	Uni	51
	Chr5LG3_102061891	51.2
	Chr5LG3_104672321	51.6
	AAP2	52.1
	Chr5LG3_110703401	52.5
	Chr5LG3_113857611	54.6
	Chr5LG3_115189887	54.7
	Chr5LG3_115054448	54.8
	Chr5LG3_124146767	55
	Chr5LG3_127794218	55.5
	Chr5LG3_129986848	56.6
	Chr5LG3_130105086	56.7
	Chr5LG3_131890798	57
	Chr5LG3_134839829	57.3
	Chr5LG3_134874912	57.4
	AB92	57.5
	Chr5LG3_144037961	57.8
	Chr5LG3_145367501	58.2
	Chr5LG3_145052928	58.3
	Chr5LG3_144953618	58.8
	Chr5LG3_147233541	59.9
	Chr5LG3_147588124	61.2
	Chr5LG3_149001901	61.3
	AAP1	61.7
	Chr5LG3_155986279	62.4
	Chr5LG3_157390128	62.5
	Chr5LG3_159056218	62.6
	Chr5LG3_159741974	62.7
	Chr5LG3_167595557	64.6
	Chr5LG3_165685550	65.1
	Chr5LG3_171738963	65.2
	Chr5LG3_172882773	65.3
	Chr5LG3_173488148	66.6
	Chr5LG3_178776930	67.1
	Chr5LG3_180320602	68.9
	Chr5LG3_200584811	69.1
	Chr5LG3_183937150	69.6
	Chr5LG3_186440374	70.1
	Chr5LG3_193165721	70.4
	Chr5LG3_189609519	70.5
	Chr5LG3_200563170	70.6
	Chr5LG3_197702570	76.3
	Chr5LG3_201898831	76.5
	Chr5LG3_209684136	80.9
	Chr5LG3_212395588	82.3
	PsCam038726_23736_547	82.7
	Chr5LG3_214043837	83.1
	AB77	86.3
	Pip1	86.5
	Chr5LG3_226189780	86.7
	Chr5LG3_226204423	86.8
	Chr5LG3_233308155	87.1
	Chr5LG3_238420050	87.4
	Chr5LG3_236385065	88
	Chr5LG3_236599386	88.2
	Chr5LG3_239066588	88.6
	Chr5LG3_241294253	89.9
	Chr5LG3_244827419	90
	Chr5LG3_241132439	90.3
	AD141	91.5
	Chr5LG3_252398985	92.1
	Chr5LG3_253571974	92.6
	Chr5LG3_254774244	93.1
	Chr5LG3_257578402	93.6
	Chr5LG3_265617924	94.4
	Chr5LG3_265614599	94.8
	Chr5LG3_266815331	95.2
	Chr5LG3_266818519	95.3
	Chr5LG3_268369746	95.9
	Chr5LG3_273042863	97.8
	Chr2LG1_311374943	98.2
	Chr5LG3_279833333	98.3
	Chr5LG3_302936982	107.9
	Chr5LG3_307154388	109.1
	Chr5LG3_306539812	109.2
	AB111	109.6
	Chr5LG3_310923899	110.2
	AD73	111.1
	AB54	111.5
	AB104_1	111.6
	Chr5LG3_330139841	111.7
	Chr5LG3_386260587	112.7
	Chr5LG3_449217252	120
	Chr5LG3_473928393	125.6
	Chr5LG3_473217267	126
	Chr5LG3_475790216	126.1
	Chr5LG3_474084729	126.3
	Chr5LG3_475794101	126.6
	AA374	126.9
	Chr5LG3_472540308	127
	Chr5LG3_484210886	129.1
	AB68	129.2
	AB140	129.5
	Chr5LG3_486118188	129.8
	PsCam031604_18516_424	130.1
	Chr5LG3_490286157	130.2
	PsCam006378_4755_117	130.3
	Chr5LG3_490283856	130.4
	Chr5LG3_492400563	130.5
	Chr5LG3_491779687	130.9
	Chr5LG3_493063237	131
	Chr5LG3_496477216	131.4
	Chr5LG3_502622225	131.9
	Chr5LG3_500320090	133
	Chr5LG3_504328484	133.3
	Chr5LG3_504942570	133.8
	Chr5LG3_506627460	134.1
	Chr5LG3_510846387	135.2
	Chr5LG3_508243449	135.6
	Chr5LG3_511569239	135.7
	Chr5LG3_511251240	136
	Chr5LG3_511579320	136.3
	AA355	136.4
	Chr5LG3_512802583	136.5
	Chr5LG3_513981547	136.6
	Chr5LG3_515777913	137
	Chr5LG3_519760271	137.5
	Chr5LG3_518436834	137.6
	Chr5LG3_519150195	138
	Chr5LG3_526271234	138.4
	Chr5LG3_468882260	138.6
	Chr5LG3_526923067	139.4
	AD270	140.1
	Chr5LG3_535182050	140.9
	ERDP	141.7
	AB53	143
	Chr5LG3_547677746	144
	Chr5LG3_549064499	144.7
	Chr5LG3_552405112	145.2
	Chr5LG3_555358416	146.4
	Chr5LG3_556066085	147.4
	Chr5LG3_556740843	148.3
	Chr5LG3_557927613	149.4
	bfruct	149.8
	Chr5LG3_560863437	150.5
	AB141	152.7
	Chr5LG3_568429005	154.5
	Chr5LG3_570321157	154.9
	Chr5LG3_571252362	156
	Chr5LG3_570780892	156.1
	AB85	156.4
	AB64	158.2
	QTLs
	SPC-Ps-3.1	139.4
	PH-Ps-3.1	76.5
	PH-PS-3.2	136.5
	TSW-Ps-3.1	128
LG4	L1L	0
	Sc04085_41475	0.8
	Chr4LG4_4031655	1.5
	Chr4LG4_5296973	2.1
	Chr4LG4_5299959	2.2
	PsCam039844_24702_190	2.7
	Chr4LG4_8634000	3.9
	Chr4LG4_9876234	4.4
	Sc01163_132571	14.9
	Sc00509_23903	20
	Chr4LG4_19309914	20.3
	Sc02718_31021	21
	Chr4LG4_18909183	21.5
	Chr4LG4_20405293	22
	Chr4LG4_20392698	22.1
	Chr4LG4_20242284	22.4
	Chr4LG4_21555073	22.7
	Chr4LG4_24425347	23.1
	Chr4LG4_28454016	25.4
	Chr4LG4_28903749	25.8
	Chr4LG4_29025318	26.2
	Chr4LG4_29060817	26.5
	Chr4LG4_30055620	27
	SSc1196_71440	27.8
	Sc01953_204003	28.3
	Chr4LG4_32836640	28.8
	Chr4LG4_32958547	29.5
	SSc8330_167492	30
	Sc00740_290826	30.9
	Chr4LG4_35071157	31.6
	Chr4LG4_34976995	32.4
	AA386	32.8
	Chr4LG4_35548945	33.3
	Chr4LG4_42081722	33.7
	Chr4LG4_43658835	34
	AD186_2	35.4
	Chr4LG4_45576316	36.3
	Chr4LG4_47597131	36.8
	Chr4LG4_52249722	39
	Chr2LG1_118787129	42.4
	Chr4LG4_71720166	42.9
	Sc03462_121382	43.6
	Chr4LG4_76605997	44.4
	Chr4LG4_78343466	45
	Chr4LG4_79068166	45.1
	Chr4LG4_78313393	45.6
	PsCam000622_541_274	46.3
	Chr4LG4_85439620	46.6
	Chr4LG4_88785826	47
	Chr4LG4_89084254	47.3
	Chr4LG4_89702094	47.8
	Chr4LG4_93375817	48.3
	Chr4LG4_93255296	48.6
	Chr4LG4_95160778	49
	Chr4LG4_104644363	53.1
	Chr4LG4_106100925	53.7
	Chr4LG4_106043098	54.2
	Chr4LG4_106549893	54.8
	Chr4LG4_106682074	55.3
	Chr4LG4_109052094	55.7
	Chr7LG7_128663307	55.9
	Chr4LG4_119408439	56.5
	Chr4LG4_122285126	56.8
	Chr4LG4_127850183	57.7
	A9	58.1
	Chr4LG4_129775440	58.3
	Chr4LG4_130468835	58.4
	Chr4LG4_134303220	58.7
	Chr4LG4_132478004	58.8
	Chr4LG4_135619421	59
	Chr4LG4_137166904	59.7
	Chr4LG4_137299727	60
	Chr4LG4_137652225	60.4
	Chr4LG4_138653536	60.9
	Chr4LG4_144369652	62.4
	Chr4LG4_168796165	74.8
	Dof5	74.9
	Chr4LG4_168926364	75.3
	Chr4LG4_173131236	75.6
	Chr4LG4_172731288	75.7
	Chr4LG4_177328872	76
	Chr4LG4_180272886	76.4
	Chr4LG4_178166576	76.7
	Chr4LG4_186220978	77.1
	Chr4LG4_186928185	77.5
	Chr4LG4_190956385	77.9
	Chr4LG4_190945832	78.3
	Chr4LG4_192300980	79
	Chr4LG4_195590717	79.5
	Chr4LG4_202897225	80.8
	Chr4LG4_203959915	80.9
	Chr4LG4_206446499	81.3
	Chr4LG4_208528599	81.7
	Chr4LG4_208597813	82.2
	Chr4LG4_211089301	82.6
	Chr4LG4_210110928	82.9
	Chr4LG4_210196913	83
	Chr4LG4_223433828	83.4
	Chr4LG4_223615833	83.8
	Chr4LG4_223519443	83.9
	Chr4LG4_224475877	87.2
	AA122	87.6
	Chr4LG4_226496292	87.9
	Chr4LG4_229149755	88.4
	Chr4LG4_232143577	89.1
	Chr4LG4_233882558	89.7
	Chr4LG4_240997766	90.3
	Chr4LG4_110147965	90.9
	Chr4LG4_243790416	91.8
	Chr4LG4_262786031	92.1
	Chr4LG4_284477684	92.5
	Chr4LG4_285917869	93.5
	Chr4LG4_291718823	94
	Chr4LG4_293363236	94.4
	Chr4LG4_404465855	95.1
	AD171	96.1
	Chr4LG4_411727809	96.6
	Chr4LG4_298408929	98
	Chr4LG4_298639973	98.1
	Chr4LG4_299353332	98.5
	Chr4LG4_301564825	98.8
	Chr4LG4_301702856	99.2
	Chr4LG4_414102606	100.1
	Chr4LG4_303436754	100.6
	Chr4LG4_301811518	101
	Chr4LG4_302630314	101.1
	Chr4LG4_303817505	101.8
	Chr4LG4_424698167	103.9
	Chr4LG4_422119841	104.6
	Chr4LG4_308195686	105.3
	Chr4LG4_309172623	105.8
	Chr4LG4_309327363	106.8
	Chr4LG4_312452273	107.1
	Chr4LG4_427547377	107.2
	Chr4LG4_315075351	108
	Chr4LG4_315405816	108.4
	Chr4LG4_315865581	110.2
	Chr4LG4_316477206	111.1
	Chr4LG4_436914790	111.6
	Chr4LG4_317341613	112.3
	Chr4LG4_321540842	115
	Chr4LG4_439361303	115.1
	Chr4LG4_323369720	115.5
	Chr4LG4_325623710	115.9
	Chr4LG4_326119149	116
	Chr4LG4_326443172	116.3
	Chr4LG4_327494288	116.5
	Chr4LG4_362711941	117.4
	Chr4LG4_372282348	117.5
	Chr4LG4_362970864	117.6
	Chr4LG4_372375767	117.9
	Chr4LG4_374296417	119.6
	Chr4LG4_376528803	120.2
	Chr4LG4_381589125	120.7
	Chr4LG4_382880693	121.6
	AD61	122.4
	Chr4LG4_397763338	122.7
	Chr4LG4_397706489	122.8
	Chr4LG4_440970602	125.1
	Chr4LG4_405412700	125.6
	Chr4LG4_416347130	127.8
	Chr4LG4_418095162	128.2
	Chr4LG4_418580363	128.6
	Chr4LG4_418784221	129.1
	Chr4LG4_444783129	132.6
	Chr4LG4_444484342	132.7
	OEE3	132.9
	Chr4LG4_444866896	133
	Chr4LG4_419924384	133.5
	Chr4LG4_419786662	133.6
	Chr4LG4_419810311	133.7
	Chr4LG4_445988113	133.9
	Chr4LG4_444886532	134.8
LG5	Chr3LG5_193025	0
	Chr3LG5_854384	0.8
	Chr3LG5_1761037	1.4
	PsCam044818_28571_8974	2.6
	Chr3LG5_7077759	3.8
	PsCam035606_20781_1782	4.1
	PsCam000245_212_1492	4.5
	PsCam010208_6864_209	5.3
	Sc01560_24800	5.7
	Chr3LG5_18832926	7.3
	PsCam045284_28978_1953	8.6
	Chr3LG5_22176434	8.9
	Chr3LG5_22117257	9
	Chr3LG5_22139791	9.1
	Chr3LG5_22302797	9.7
	PsCam001195_1009_1938	9.9
	Chr3LG5_23733950	10.2
	Chr3LG5_24084660	10.4
	Chr3LG5_25390145	11.1
	PsCam009622_6420_354	12.9
	Chr3LG5_28043704	14.4
	Chr3LG5_29084001	14.5
	Sc02521_240011	14.8
	Chr3LG5_32527170	14.9
	Chr3LG5_32502655	15.2
	Chr5LG3_61634151	16.4
	Chr3LG5_34417177	17.2
	Chr3LG5_34436901	17.3
	SSc8606_44043	18.4
	Chr3LG5_34756094	18.6
	Chr3LG5_36979902	19.3
	Chr3LG5_35846615	19.5
	PsCam037900_22957_209	19.6
	AA81	20.1
	Chr3LG5_38150718	20.2
	Chr3LG5_42303997	20.4
	Chr3LG5_44514449	20.8
	PsCam001374_1147_141	21.3
	AB23	21.7
	Chr3LG5_48133877	22
	Chr3LG5_49075189	22.1
	Chr3LG5_50742344	22.6
	Chr3LG5_48753603	22.7
	PsCam000098_84_938	23
	PsCam025673_14742_510	23.4
	PsCam045953_29525_1750	23.8
	Chr3LG5_52824217	24.8
	Chr3LG5_53568460	24.9
	Chr3LG5_53713678	25.3
	PsCam000101_87_1219	26.3
	Chr3LG5_60223572	27.3
	PsCam030836_18196_714	28.3
	PsCam002267_1821_1068	28.6
	PsCam051351_33857_981	28.9
	PsCam000997_849_1337	29.4
	Chr3LG5_68214963	29.9
	AD68	30
	Chr3LG5_70262853	30.2
	PsCam002247_1810_588	30.6
	Sbe1	31.1
	PsCam007149_5311_1338	31.3
	PsCam001090_925_903	31.4
	PsCam056212_37073_1015	31.5
	Chr3LG5_75172039	31.8
	Chr3LG5_76945080	32.2
	Chr3LG5_77463640	34
	Chr3LG5_82073246	34.5
	PsCam023391_13224_936	34.8
	Chr3LG5_88349930	35.1
	AB47	35.5
	Chr3LG5_91992401	35.8
	Chr7LG7_161365511	36.1
	PsCam033921_19419_4266	36.8
	PsCam000641_559_221	37.6
	Chr3LG5_103392971	38.1
	Chr3LG5_104361656	38.5
	PsCam021121_11837_271	39.1
	Chr3LG5_106452108	39.6
	Chr3LG5_113983697	39.7
	Chr3LG5_110292500	41.5
	Chr3LG5_111889007	41.9
	PsCam004972_3765_1941	44.7
	PsCam011566_7887_3678	44.8
	Chr3LG5_127688454	45.1
	Chr3LG5_132778197	45.3
	Chr3LG5_134158508	45.5
	Chr3LG5_133915014	45.6
	PsCam016865_10480_1346	45.8
	Chr3LG5_140292852	46.2
	PsCam005127_3886_1505	47
	Chr3LG5_144458433	47.4
	PsCam001383_1154_135	49.8
	Chr3LG5_149672020	50.2
	PsCam000419_368_1536	50.5
	Chr3LG5_153942042	50.8
	AD158	51.2
	Chr3LG5_156273583	51.5
	Chr3LG5_158089730	51.8
	PsCam042716_26763_644	52.1
	PsCam048300_31042_179	52.2
	Chr3LG5_166238138	52.5
	PsCam002129_1723_441	52.8
	Chr3LG5_168956950	53.1
	Chr3LG5_170188245	53.5
	Chr3LG5_171036297	54.6
	Chr3LG5_173877499	55.1
	Chr3LG5_178852406	55.4
	PsCam015283_10081_746	56.2
	PsCam026975_15690_1797	57.6
	Chr3LG5_184290524	58
	PsCam004699_3535_1145	59.1
	PsCam012963_8757_377	59.6
	PsCam005249_3978_1014	60.1
	PsCam034899_20244_374	62.4
	Chr3LG5_190450880	62.9
	Chr3LG5_193190776	63.3
	AB83	63.5
	Chr3LG5_194000924	63.7
	Chr3LG5_197940643	63.9
	Chr3LG5_197812016	64
	Chr3LG5_199236048	64.3
	Chr3LG5_201344898	65
	AA163_2	65.8
	Chr3LG5_203109458	66
	Chr3LG5_268943138	66.3
	PsCam006774_5044_2706	66.7
	Chr3LG5_208141390	67.1
	PsCam012876_8681_1988	67.5
	PsCam051763_34218_568	67.9
	Chr3LG5_212807742	68
	Chr3LG5_215184450	68.3
	Chr3LG5_219496630	68.7
	PsCam006640_4927_1012	68.8
	PsCam050999_33544_845	68.9
	Chr3LG5_220706905	69.2
	PsCam021475_12070_3778	69.3
	AC10_2	69.6
	Chr3LG5_221766016	69.7
	PsCam038087_23138_1211	69.9
	PsCam034076_19559_1589	70.6
	Chr3LG5_225223467	70.8
	Chr3LG5_225568174	71
	Chr3LG5_225671688	71.5
	Chr3LG5_225801804	72
	PsCam002090_1698_745	73.4
	Chr3LG5_62418564	73.9
	Chr3LG5_228650213	74.2
	PsCam000911_775_2134	74.7
	PsCam007279_5380_90	77.7
	PsCam037999_23051_72	83.4
	AB146	83.5
	PsCam032388_18774_161	83.7
	Chr3LG5_260686367	83.8
	Chr3LG5_263137174	84
	Chr3LG5_269105435	87.3
	Chr3LG5_272650844	87.7
	Chr3LG5_273328153	88.5
	PsCam040779_25444_315	89.1
	PsCam026219_15119_521	89.2
	Chr3LG5_277763946	91
	Chr3LG5_279622163	91.4
	PsCam045631_29275_325	92
	PsCam048200_30945_1682	92.3
	Chr3LG5_283504962	92.9
	Chr3LG5_282631185	93
	Chr3LG5_288769082	93.3
	Chr3LG5_293566255	94.2
	PsCam009353_6283_85	95.3
	AD155	95.9
	Chr3LG5_307482435	96.5
	PsCam043584_27582_127	96.6
	PsCam000638_556_1830	96.9
	Gns2	97.2
	Chr3LG5_356804161	97.3
	Chr3LG5_379716759	97.5
	Chr3LG5_382779032	97.7
	PsCam046019_29576_1469	97.8
	AD175	98.2
	PsCam010674_7182_2882	98.6
	Chr3LG5_404463049	98.9
	PsCam018640_11201_432	99.3
	PsCam002417_1935_47	99.4
	AC58	99.5
	Chr3LG5_411133227	99.6
	Chr3LG5_413900293	99.7
	COLa1	100
	Chr3LG5_431491186	105.4
	Chr3LG5_432276800	105.8
	Chr3LG5_434078268	106.3
	Chr3LG5_434271958	106.6
	Chr3LG5_434282260	106.7
	PsCam044291_28190_4086	106.8
	Chr3LG5_434445642	107.1
	PsCam029064_17292_723	107.5
	Rbcs4	108
	Chr3LG5_436484518	108.5
	Chr3LG5_437510320	108.6
	Chr3LG5_436677693	109.5
LG6	Chr1LG6_4695024	0
	Chr1LG6_10828497	1.2
	Chr1LG6_11463632	1.9
	Chr1LG6_12186235	2.5
	Chr1LG6_12388230	3.3
	Ga2ox	3.4
	Chr1LG6_760629	3.6
	Chr1LG6_2359540	4.3
	Chr1LG6_13244677	4.4
	Chr1LG6_12916542	4.7
	Chr1LG6_17462775	11.6
	Chr1LG6_14630039	12.1
	Chr1LG6_20201863	12.5
	Sc00013_182277	14.5
	Chr1LG6_21851416	14.7
	Chr1LG6_22923535	15.3
	Chr1LG6_23481650	15.7
	Chr1LG6_24540057	15.8
	Chr1LG6_24138563	15.9
	Chr1LG6_24896027	16.1
	Chr1LG6_25494939	16.2
	Chr1LG6_25581965	16.3
	Chr1LG6_25751460	16.7
	AD160	17.2
	Chr1LG6_28806990	17.5
	Chr1LG6_29871286	18.2
	Chr1LG6_30580400	18.6
	Chr1LG6_31773033	18.7
	Chr1LG6_32699694	19.1
	Chr1LG6_33266075	19.3
	Chr1LG6_34573099	19.6
	Chr1LG6_35014609	20
	Chr1LG6_37926181	20.4
	Chr1LG6_38224517	21.5
	Chr1LG6_38769169	21.7
	Chr1LG6_40194218	22.6
	Chr1LG6_40196245	22.9
	Chr1LG6_43697951	23.7
	Chr1LG6_43754622	24
	Chr1LG6_44484067	24.1
	Chr1LG6_44771188	24.3
	Chr1LG6_46425983	24.9
	Chr1LG6_45659221	25.1
	Chr1LG6_46166294	25.2
	Chr1LG6_47027209	25.4
	Chr1LG6_50391732	25.7
	Chr1LG6_52161269	26.5
	Chr1LG6_56907847	26.9
	Chr1LG6_57558977	28.2
	Chr1LG6_58327550	28.3
	Chr1LG6_57785359	28.6
	Chr1LG6_57865386	28.7
	Chr1LG6_58166903	29.2
	Chr1LG6_60361918	29.5
	Chr1LG6_61718097	29.6
	Chr1LG6_61336500	29.7
	Chr1LG6_63672870	29.8
	Chr1LG6_58772898	30.4
	Chr1LG6_64145096	31.4
	Chr1LG6_70579563	31.9
	Chr1LG6_70661382	32
	Chr1LG6_71627284	32.1
	Chr1LG6_71614715	32.2
	Chr1LG6_71800823	32.4
	Chr1LG6_72143289	32.8
	Chr1LG6_75772203	33.1
	Chr1LG6_77544159	34.1
	Chr1LG6_78911158	35.2
	AC10_1	35.4
	Chr1LG6_81178802	35.9
	Chr1LG6_81350889	36
	Chr1LG6_82567574	36.6
	AD51	38
	Chr1LG6_85954546	38.2
	Chr1LG6_87797770	38.4
	Chr1LG6_87701436	38.6
	Chr1LG6_90929180	38.7
	Hlhrep	39.3
	Chr1LG6_93502868	40.7
	Chr1LG6_97387872	41.5
	Chr1LG6_98856697	41.9
	Chr1LG6_99590990	42
	Chr1LG6_100613612	42.3
	Chr1LG6_104798569	42.6
	A5	42.9
	Chr1LG6_111324791	43.2
	Chr1LG6_111670074	43.4
	Gbsts2	43.6
	Chr1LG6_122850728	44.1
	Chr1LG6_121878095	44.4
	AA200	44.6
	Chr1LG6_124923249	46
	Chr1LG6_128075391	46.9
	Chr1LG6_128150275	47.8
	Chr1LG6_128854996	48.3
	Chr1LG6_129896303	49
	Chr1LG6_131579700	49.4
	PsCam008657_6040_214	50.2
	Chr1LG6_133794039	50.6
	Chr1LG6_135083539	51.2
	Chr1LG6_135925973	51.5
	Chr1LG6_136439728	52.1
	Chr1LG6_136935065	52.2
	Chr1LG6_137517952	52.5
	Chr1LG6_138434147	52.9
	Chr1LG6_144296323	53.5
	Chr1LG6_145672036	53.7
	Chr1LG6_146740136	53.8
	Chr1LG6_152057945	54
	Chr1LG6_148695910	54.1
	Chr1LG6_148730433	54.5
	Chr1LG6_153580003	55.2
	Chr1LG6_169979593	56.1
	Chr1LG6_179745942	56.6
	AB86_3	57.1
	Chr1LG6_208096640	57.5
	Cabb	58.1
	Chr1LG6_214434475	58.4
	Chr1LG6_218399353	58.8
	Chr1LG6_226543867	59.2
	Chr1LG6_230483641	59.6
	Chr1LG6_233116170	60
	AD60	60.5
	Chr1LG6_237115448	61.3
	Chr1LG6_236566255	61.7
	Chr1LG6_234935529	62.2
	Dof6	63
	PsAGO	63.1
	Chr1LG6_240674828	63.2
	Chr1LG6_242553034	63.6
	Chr1LG6_258663952	64
	Chr1LG6_260896203	64.9
	Chr1LG6_264245150	65.3
	Chr1LG6_265764828	65.7
	Chr1LG6_273288591	68.5
	Chr1LG6_277377267	68.7
	Chr1LG6_277680584	68.9
	Chr1LG6_278661600	69
	Chr1LG6_281835593	69.7
	Chr1LG6_282660685	70.5
	Chr1LG6_283817762	71
	Chr1LG6_285782833	71.4
	Chr1LG6_286411577	71.5
	Chr1LG6_286492309	71.9
	Chr1LG6_286928479	72.4
	Chr1LG6_287285021	72.7
	Chr1LG6_290441116	73
	Chr1LG6_290809907	73.1
	Chr1LG6_291260554	73.3
	Chr1LG6_297231818	73.8
	Chr1LG6_292858947	73.9
	Chr1LG6_297872064	74.2
	Chr1LG6_317998719	90.9
	Chr1LG6_319058523	91.9
	Chr1LG6_320103162	92.7
	Chr1LG6_322287515	93
	Chr1LG6_322399126	93.1
	Akin2	93.7
	Chr1LG6_334868423	97.5
	Chr1LG6_336291236	97.9
	AA335	99.8
	Chr1LG6_339601997	100
	AC17	100.9
	Chr1LG6_343266951	101.1
	Chr1LG6_343598587	101.4
	Chr1LG6_344433049	101.8
	Chr1LG6_344623004	102.1
	Chr1LG6_347012643	102.4
	Chr1LG6_347323953	103
	Chr1LG6_349886344	103.6
	Chr1LG6_350047911	104.4
	Chr1LG6_351534777	104.8
	Chr1LG6_352915409	105.1
	Chr1LG6_353035116	105.4
	Chr1LG6_354170868	105.8
	Chr1LG6_354611469	106.4
	AB20	106.6
	Chr1LG6_355670303	107.1
	Chr1LG6_356411521	107.4
	Chr1LG6_357460102	108.1
	PsCam038567_23587_1482	108.2
	Chr1LG6_358589119	108.6
	Chr1LG6_358810648	109
	Chr1LG6_359090132	109.3
	AB91	109.7
	Chr1LG6_361403939	110.1
	AC76b	111.5
	Chr1LG6_365541584	112.4
	Chr1LG6_367417661	113
	Chr1LG6_369843973	118.7
	Chr1LG6_370907217	118.8
	Chr1LG6_370474942	119.1
	mtmtGEN00747_01_1	119.5
LG7	Chr7LG7_5179061	0
	Chr7LG7_529838	0.3
	Chr7LG7_531380	0.4
	Chr7LG7_738247	0.5
	Chr7LG7_395003711	0.6
	Chr7LG7_533283	0.7
	Chr7LG7_527888	0.8
	Chr7LG7_6195075	0.9
	Chr7LG7_1562036	1.3
	Chr7LG7_6711445	1.4
	Chr7LG7_6675797	1.5
	Chr7LG7_4011864	1.6
	Chr7LG7_7690962	2.1
	Chr7LG7_7109815	2.2
	Chr4LG4_4956679	2.3
	Chr7LG7_8883620	2.5
	Chr7LG7_7721824	2.6
	Chr7LG7_8865001	2.7
	PsCam001545_1282_469	2.8
	Chr7LG7_12097155	3
	Chr7LG7_11062580	3.1
	Chr7LG7_12787156	3.4
	Chr7LG7_12855417	3.5
	Chr7LG7_15233078	3.8
	Chr7LG7_14999104	3.9
	Chr7LG7_15592857	5.3
	AA456	13
	Chr7LG7_36552187	14.1
	Chr7LG7_37032736	14.5
	Chr7LG7_37878872	14.6
	Chr7LG7_37020435	14.7
	Chr7LG7_40744821	15.2
	Chr7LG7_40828851	15.4
	AA90	15.9
	Chr7LG7_47358201	16.2
	Chr7LG7_46797291	16.5
	Chr7LG7_48034704	16.9
	PsCam031102_18329_1418	17.3
	Chr7LG7_52271807	17.9
	Chr7LG7_57593678	18.4
	Chr7LG7_56898080	18.6
	AA416	18.7
	Chr7LG7_59731832	19.2
	Chr7LG7_60659860	19.8
	Chr7LG7_62001512	20.4
	Chr7LG7_68712010	21.5
	FabatinL	21.9
	Chr7LG7_72910390	23.3
	Chr7LG7_73796874	23.7
	Chr7LG7_75172680	24
	AD70	24.5
	Chr7LG7_81316003	24.8
	Chr7LG7_82155483	24.9
	Chr7LG7_82356264	25
	Chr7LG7_84063130	25.4
	Chr7LG7_84284787	25.7
	Chr7LG7_84554982	26.1
	Chr7LG7_88180055	26.4
	Chr7LG7_89065405	26.8
	Chr7LG7_89449786	27.2
	AB133	28
	Chr7LG7_98127595	30
	Chr7LG7_98525874	30.8
	Chr7LG7_102752201	31.2
	Chr7LG7_103997577	31.6
	Chr7LG7_104791567	32
	Chr7LG7_105334094	32.4
	Chr7LG7_109009358	32.8
	Chr7LG7_110285066	33.6
	Chr7LG7_120608320	34.7
	Chr7LG7_123001490	36.4
	Chr7LG7_124162273	36.5
	Chr7LG7_122780193	37
	Chr7LG7_125319854	37.4
	Chr7LG7_125334033	37.5
	Chr7LG7_125992053	38.1
	Chr7LG7_128033255	38.5
	Chr7LG7_128832988	38.6
	Chr7LG7_134555376	39.1
	Chr7LG7_139212211	39.6
	Chr7LG7_138688630	39.9
	AD56	40.4
	AD146	41.2
	Chr7LG7_151329594	41.7
	Chr7LG7_150777889	41.8
	Chr7LG7_153848734	42.8
	Chr7LG7_154133754	43.2
	Chr7LG7_155746727	43.8
	Chr7LG7_155763192	43.9
	Chr7LG7_155806363	44.2
	Chr7LG7_160419531	45.1
	Chr7LG7_164164318	45.9
	Chr7LG7_164202046	46.2
	Chr7LG7_165930589	47
	Chr7LG7_167067386	47.2
	Chr7LG7_168723435	47.4
	Chr7LG7_170246556	47.7
	Htrans	48.1
	B14	48.9
	Chr7LG7_187599726	49.8
	Chr7LG7_196859876	52
	Chr7LG7_197863373	52.9
	Chr7LG7_198703125	53.1
	Chr7LG7_206233781	55.5
	Chr7LG7_208030395	55.9
	Chr7LG7_209012988	56.3
	Chr7LG7_211151033	56.5
	Chr7LG7_209925278	56.7
	Chr7LG7_211451429	56.9
	Chr7LG7_214674268	57.3
	Chr7LG7_225219168	57.7
	Chr7LG7_224417180	57.9
	Chr7LG7_217948281	58.3
	Chr4LG4_443920811	58.9
	Chr7LG7_223967658	59.2
	Chr7LG7_223943600	59.3
	Chr7LG7_227156876	59.4
	Chr7LG7_226845507	59.5
	Chr7LG7_293362333	60
	Chr7LG7_310514477	61.9
	Chr7LG7_312272605	62
	Chr7LG7_310787199	62.1
	Chr7LG7_201576962	63
	Chr7LG7_201601174	63.3
	Chr7LG7_313965351	64.7
	Chr7LG7_315863023	65
	Acetisom	65.5
	Chr7LG7_319600505	65.9
	AA317	66.4
	Chr7LG7_320407028	66.8
	Chr7LG7_321430617	67.2
	Chr7LG7_324329831	67.6
	SSc5398_75399	68.4
	Chr7LG7_325313438	68.5
	Chr7LG7_326525838	68.9
	Chr7LG7_332237175	69.4
	Chr7LG7_332455576	69.9
	AD159_4	70.1
	Chr7LG7_331284256	70.3
	Chr7LG7_335167812	70.9
	Chr7LG7_335955810	71.7
	Sym29	72.1
	Chr7LG7_338413048	72.2
	Aldo	73.2
	ClpSer	74.9
	Chr7LG7_347682644	75.3
	Chr7LG7_347058294	75.6
	Chr7LG7_358203839	75.9
	AB136	76.1
	Chr7LG7_358940625	76.7
	AB122	77.2
	Chr7LG7_256740006	77.9
	AA206	79.8
	Chr7LG7_392992178	80.6
	Chr7LG7_401693591	81
	AB101	81.1
	Chr7LG7_402768575	81.7
	Chr7LG7_403975962	82.3
	AB90	82.9
	Chr7LG7_419726963	83.4
	AA176	83.7
	Chr7LG7_417585496	83.8
	Chr7LG7_424418431	84
	Chr7LG7_426893695	84.5
	Chr7LG7_428390232	85.3
	Chr7LG7_431048155	86
	Chr7LG7_430279528	86.1
	Chr7LG7_428756534	86.2
	Sc02771_18187	86.4
	Chr7LG7_435545609	86.8
	Chr7LG7_438727402	87.2
	Chr7LG7_439925689	87.6
	Chr7LG7_441941808	87.9
	Chr7LG7_441692628	88
	A8	88.6
	Chr7LG7_443431345	88.7
	Chr7LG7_447319462	89.8
	Chr7LG7_445764231	89.9
	Chr7LG7_448315447	91
	Chr7LG7_459909894	101.2
	Chr7LG7_460072952	101.4
	Chr7LG7_460149137	101.5
	Chr7LG7_466576100	103.2
	Sc03070_32714	105.1
	Chr7LG7_463193709	105.4
	Chr7LG7_465905489	105.7
	Chr7LG7_468250056	106.5
	Chr7LG7_468787777	107
	Chr7LG7_472337749	107.5
	Chr7LG7_473200118	108
	Chr7LG7_476558913	108.7
	Chr7LG7_476032849	109.1
	Chr2LG1_326880974	109.4
	Chr7LG7_480336527	110.2
	Chr7LG7_481134950	110.6
	Chr7LG7_482894856	111
	Chr7LG7_483278522	111.4
	Chr7LG7_484535351	112.6
	Chr7LG7_484987477	112.9
	Chr7LG7_485173825	113.8
	PsCam052068_34470_247	114.1
	Chr7LG7_485250993	114.2
	Chr7LG7_485555016	114.6
	Chr7LG7_486075280	114.9
	Chr7LG7_486091428	115
	Chr7LG7_486917358	115.3
	Chr7LG7_487712909	115.7
	Chr7LG7_487292581	115.8
	Chr7LG7_487800197	116.3
	Chr7LG7_489689071	117.5
	Chr7LG7_489429962	118.2
	Chr7LG7_489271712	118.6
	Chr7LG7_490813744	119.4
	Chr7LG7_489829189	119.9
	Chr7LG7_490104320	120.7
